# Supplementary material for: 4-{(4Z)-4-[(2Z)-3-(4-Fluoro­anilino)-1-hy­droxy­but-2-en-1-yl­idene]-3-methyl-5-oxo-4,5-dihydro-1H-pyrazol-1-yl}­benzene­sulfonamide
Source: Acta Crystallogr Sect E Struct Rep Online. 2012 Feb 17;68(Pt 3):o762–3. doi: 10.1107/S1600536812006502 (PMC3295527; doi:10.1107/S1600536812006502)
Supplement: Supplementary file 2 [file e-68-0o762-Isup2.hkl]

# 
# h,k,l, Fc-squared, Fo-squared, sigma(Fo-squared) and status flag 
# 
data_I
_shelx_title '  P-1' 
_shelx_refln_list_code          4 
_shelx_F_calc_maximum      234.29 
_exptl_crystal_F_000       448.00 
_reflns_d_resolution_high  0.7681 
 
loop_ 
 _symmetry_equiv_pos_as_xyz 
 'x, y, z' 
 '-x, -y, -z' 
 
_cell_length_a     7.8121 
_cell_length_b    10.0137 
_cell_length_c    12.6003 
_cell_angle_alpha  97.950 
_cell_angle_beta  104.632 
_cell_angle_gamma  98.394 
 
_shelx_F_squared_multiplier     1.000 
 
loop_ 
 _refln_index_h 
 _refln_index_k 
 _refln_index_l 
 _refln_F_squared_calc 
 _refln_F_squared_meas 
 _refln_F_squared_sigma 
 _refln_observed_status 
   1   0   0     1126.55     1099.37     20.81 o 
   2   0   0     2331.38     2260.48     30.18 o 
   3   0   0      909.07      936.46     33.45 o 
   4   0   0       86.42       89.81     11.84 o 
   5   0   0       10.12       11.11      4.14 o 
   6   0   0        0.11        6.65      4.01 o 
   7   0   0      170.63      174.62     22.18 o 
   8   0   0      333.13      314.75     24.94 o 
   9   0   0       39.07       42.55     16.74 o 
  -9   1   0       12.13       -0.18      8.46 o 
  -8   1   0      148.34      178.11     24.85 o 
  -7   1   0      269.58      277.22     28.40 o 
  -6   1   0        0.26        6.13      7.53 o 
  -5   1   0      844.51      252.10    431.10 o 
  -4   1   0      653.22      634.63     33.74 o 
  -3   1   0     1121.07     1068.00     27.70 o 
  -2   1   0     5077.93     5187.93     51.72 o 
  -1   1   0      513.16      540.57     18.46 o 
   1   1   0     1855.49     1571.42     13.33 o 
   2   1   0     2972.75     2803.85     53.14 o 
   3   1   0      921.05     1016.55     19.87 o 
   4   1   0        4.03        2.54      2.01 o 
   5   1   0        0.38        2.91      3.02 o 
   6   1   0      217.16      195.49     12.87 o 
   7   1   0      257.56      237.26     31.95 o 
   8   1   0       13.22       16.32      6.30 o 
   9   1   0       73.89       73.24     22.80 o 
  -9   2   0      155.60      131.44     24.21 o 
  -8   2   0       69.06       61.92     16.11 o 
  -7   2   0       43.54       44.28     12.66 o 
  -6   2   0      128.94      100.37     17.19 o 
  -5   2   0      380.66      402.97     31.63 o 
  -4   2   0      661.55      694.70     27.04 o 
  -3   2   0      169.89      161.10     14.72 o 
  -2   2   0     1038.88     1201.26     38.88 o 
  -1   2   0       34.57       44.14      8.25 o 
   0   2   0     3172.40     3693.82     29.93 o 
   1   2   0      655.67      667.69     12.28 o 
   2   2   0     1959.02     1915.12     21.02 o 
   3   2   0     1980.74     2070.74     33.76 o 
   4   2   0     1141.79     1083.86     23.00 o 
   5   2   0       14.71       15.44      3.65 o 
   6   2   0       21.63       13.44      4.08 o 
   7   2   0      220.60      219.11     18.80 o 
   8   2   0       10.91       -0.27      7.51 o 
   9   2   0        0.83       -6.33      9.11 o 
  -9   3   0        0.98      -12.10     12.10 o 
  -8   3   0      299.72      269.73     33.19 o 
  -7   3   0      187.44      173.30     25.66 o 
  -6   3   0       50.96       60.20     15.76 o 
  -5   3   0       41.96       33.20     12.79 o 
  -4   3   0       85.85       16.56     34.65 o 
  -3   3   0      377.58      350.81     26.24 o 
  -2   3   0     1691.13     1753.16     53.07 o 
  -1   3   0       52.76       37.07      9.73 o 
   0   3   0      229.78      169.18     14.14 o 
   1   3   0       67.40       76.15      5.08 o 
   2   3   0      147.93      112.53      5.76 o 
   3   3   0      318.15      374.23     11.57 o 
   4   3   0      372.20      363.42     13.25 o 
   5   3   0      245.70      255.36     12.37 o 
   6   3   0     1783.54     1731.37     52.74 o 
   7   3   0        2.68       -2.03      3.80 o 
   8   3   0       44.32       41.07     17.04 o 
  -9   4   0       16.70       10.16     10.04 o 
  -8   4   0      135.48      127.20     23.87 o 
  -7   4   0        4.83        3.85      8.83 o 
  -6   4   0       61.67       50.24     15.41 o 
  -5   4   0     1354.38     1385.24     64.82 o 
  -4   4   0        0.14       -3.29      9.80 o 
  -3   4   0      326.53      338.17     27.98 o 
  -2   4   0     3944.52     3930.11     86.90 o 
  -1   4   0       37.49       33.09      4.91 o 
   0   4   0      525.01      507.82     13.81 o 
   1   4   0     2148.55     2317.34     31.11 o 
   2   4   0     1298.37     1359.76     22.70 o 
   3   4   0     1325.58     1408.13     23.63 o 
   4   4   0      131.70      147.21     11.18 o 
   5   4   0     1079.15     1047.03     24.98 o 
   6   4   0        1.36        0.24      3.21 o 
   7   4   0        2.47       -4.84     10.80 o 
   8   4   0       33.95       33.68     14.14 o 
  -9   5   0       33.50       38.88     15.32 o 
  -8   5   0      100.19       76.28     20.17 o 
  -7   5   0        0.06       -7.61     11.29 o 
  -6   5   0       51.04       32.74     13.31 o 
  -5   5   0      241.19      243.72     29.58 o 
  -4   5   0       69.80       63.64     15.73 o 
  -3   5   0      892.99      925.55     49.42 o 
  -2   5   0       93.48       81.25     10.40 o 
  -1   5   0       66.84       71.04      7.60 o 
   0   5   0        0.08       -0.69      3.16 o 
   1   5   0     2356.13     2470.51     36.45 o 
   2   5   0      282.70      272.58     11.69 o 
   3   5   0        4.15        5.64      2.35 o 
   4   5   0        0.14        0.48      4.14 o 
   5   5   0       14.54       13.07      3.31 o 
   6   5   0        1.91        8.31      9.92 o 
   7   5   0        7.53       21.77     14.79 o 
   8   5   0      161.37      157.28     33.77 o 
  -9   6   0       33.85       36.65     16.41 o 
  -8   6   0       15.19       15.33     12.02 o 
  -7   6   0       27.17       39.04     15.69 o 
  -6   6   0       19.06       16.72     10.22 o 
  -5   6   0       69.11       78.72     18.52 o 
  -4   6   0      963.62      984.54     58.17 o 
  -3   6   0      160.40      188.73     24.62 o 
  -2   6   0      871.26      925.26     35.27 o 
  -1   6   0      811.75      862.39     30.86 o 
   0   6   0      289.83      286.47     15.00 o 
   1   6   0      515.84      503.13     16.56 o 
   2   6   0      227.24      236.79     12.21 o 
   3   6   0        2.26        5.42      3.06 o 
   4   6   0        0.05        2.09      2.52 o 
   5   6   0      179.78      169.09     29.13 o 
   6   6   0       41.92       47.20     18.10 o 
   7   6   0        0.49        3.00      7.72 o 
  -9   7   0        3.13       22.25     15.53 o 
  -8   7   0      197.58      181.94     32.52 o 
  -7   7   0        1.33        0.86      9.30 o 
  -6   7   0        0.03        2.60      9.76 o 
  -5   7   0       41.76       33.19     13.92 o 
  -4   7   0      147.85      153.18     26.30 o 
  -3   7   0        8.74      -10.89     10.89 o 
  -2   7   0      790.34      843.08     51.19 o 
  -1   7   0      334.53      311.81     27.56 o 
   0   7   0        8.11       19.16      5.43 o 
   1   7   0      269.07      275.17     14.83 o 
   2   7   0      226.91      226.40     12.99 o 
   3   7   0      251.79      234.92     12.64 o 
   4   7   0        0.18        0.74      2.14 o 
   5   7   0        0.19       10.22     10.96 o 
   6   7   0        1.19      -12.62     12.62 o 
   7   7   0        0.23        4.08     10.89 o 
  -8   8   0       73.58       88.98     25.70 o 
  -7   8   0      180.94      216.96     36.43 o 
  -6   8   0        0.16      -11.07     11.90 o 
  -5   8   0        1.75       -0.78     11.13 o 
  -4   8   0        0.12        3.91     11.64 o 
  -3   8   0       24.74       28.86     15.14 o 
  -2   8   0       93.46      108.43     20.98 o 
  -1   8   0       13.52       13.48      7.39 o 
   0   8   0     1877.32     1934.93     44.06 o 
   1   8   0      557.68      575.32     24.36 o 
   2   8   0        0.51       -1.08      3.34 o 
   3   8   0       12.44       15.38      8.79 o 
   4   8   0       22.09        6.11      8.32 o 
   5   8   0        5.16        9.73      9.50 o 
   6   8   0       31.84       41.64     16.00 o 
  -8   9   0       84.83      128.46     31.13 o 
  -7   9   0      261.85      314.26     44.53 o 
  -6   9   0       35.42       57.10     21.78 o 
  -5   9   0        5.96       27.34     15.95 o 
  -4   9   0        3.42       -8.02     10.69 o 
  -3   9   0        1.92        1.54      8.77 o 
  -2   9   0       19.69       20.03     12.30 o 
  -1   9   0        3.49        6.67      8.83 o 
   0   9   0      100.20       91.28     12.94 o 
   1   9   0     1134.85     1072.96     41.04 o 
   2   9   0      658.63      630.29     33.66 o 
   3   9   0       36.25       52.01     17.78 o 
   4   9   0       24.72       18.49     11.41 o 
   5   9   0        6.05        1.52      8.17 o 
  -7  10   0        5.89        7.98     15.05 o 
  -6  10   0       38.15       38.04     19.51 o 
  -5  10   0        7.18       27.06     15.39 o 
  -4  10   0       21.36       12.37     11.42 o 
  -3  10   0       53.28       63.71     20.87 o 
  -2  10   0      200.65      190.50     29.59 o 
  -1  10   0       53.24       56.22     12.17 o 
   0  10   0      561.14      602.94     34.36 o 
   1  10   0       73.83       77.87     17.07 o 
   2  10   0       19.75        1.36      4.85 o 
   3  10   0      151.06      149.90     30.31 o 
   4  10   0        6.41       31.85     18.10 o 
  -6  11   0       33.11       33.72     19.43 o 
  -5  11   0        1.78       11.46     11.74 o 
  -4  11   0        0.79        6.68     12.66 o 
  -3  11   0      781.99      800.98     45.42 o 
  -2  11   0      263.18      264.33     35.45 o 
  -1  11   0       94.48      102.69     15.82 o 
   0  11   0        6.17       15.80      6.79 o 
   1  11   0        8.93        2.19      4.75 o 
   2  11   0       10.03        2.50      7.04 o 
   3  11   0        2.01        5.99      9.92 o 
  -5  12   0      176.39      243.54     41.43 o 
  -4  12   0       20.50       12.13      9.51 o 
  -3  12   0       22.35       43.46     18.85 o 
  -2  12   0      157.30      195.57     31.17 o 
  -1  12   0       98.32      111.97     17.13 o 
   0  12   0        4.34       21.33      8.14 o 
   1  12   0        1.16       -8.66     10.78 o 
  -2 -12   1        6.74        3.78     11.70 o 
  -1 -12   1        8.01       -3.65      8.22 o 
   0 -12   1      118.77      100.71     21.90 o 
   1 -12   1      127.69      173.61     33.62 o 
   2 -12   1        7.62       12.45     12.06 o 
   3 -12   1        9.60        8.88     11.54 o 
   4 -12   1        0.25       16.69     17.15 o 
   5 -12   1        0.05       14.76     12.00 o 
  -3 -11   1       50.27       90.36     25.63 o 
  -2 -11   1      140.75      178.53     33.72 o 
  -1 -11   1       64.01       83.14     24.96 o 
   0 -11   1       86.47       78.52     16.76 o 
   1 -11   1      156.72      150.93     18.83 o 
   2 -11   1        6.28       17.08     11.30 o 
   3 -11   1       53.92       89.25     22.13 o 
   4 -11   1       19.23        9.40     11.18 o 
   5 -11   1       96.69       68.43     21.54 o 
   6 -11   1        2.13       -3.23     10.68 o 
  -4 -10   1        5.87       25.98     16.17 o 
  -3 -10   1       33.78       -1.40     11.38 o 
  -2 -10   1       24.74       30.00      6.99 o 
  -1 -10   1        0.48        8.95      6.55 o 
   0 -10   1      171.18      152.13     17.61 o 
   1 -10   1      347.42      385.05     28.82 o 
   2 -10   1        6.54        3.80     11.04 o 
   3 -10   1       55.01       53.66     17.88 o 
   4 -10   1       12.41       56.32     19.51 o 
   5 -10   1       62.23      117.62     27.18 o 
   6 -10   1        7.51        4.71     13.75 o 
   7 -10   1      232.44      276.31     43.77 o 
  -5  -9   1        0.57       20.13     14.49 o 
  -4  -9   1        1.50       -0.44      9.51 o 
  -3  -9   1       81.54       90.47     23.28 o 
  -2  -9   1       53.57       72.79      9.88 o 
  -1  -9   1        4.39        5.70      6.06 o 
   0  -9   1     1364.15     1330.31     47.89 o 
   1  -9   1      321.96      360.07     21.16 o 
   2  -9   1        0.43        7.84     11.08 o 
   3  -9   1       12.42        7.43      9.94 o 
   4  -9   1       84.85       94.28     22.57 o 
   5  -9   1        0.78       18.05     14.00 o 
   6  -9   1       28.73        7.82     10.96 o 
   7  -9   1       46.69       68.93     22.61 o 
   8  -9   1       28.54       18.14     12.78 o 
  -6  -8   1        8.57       27.77     17.35 o 
  -5  -8   1       24.73       35.66     16.00 o 
  -4  -8   1       28.87       51.05     17.10 o 
  -3  -8   1       65.56       74.61      8.36 o 
  -2  -8   1        8.39        6.53      3.56 o 
  -1  -8   1      239.49      249.63     15.17 o 
   0  -8   1        0.57        2.69      3.96 o 
   1  -8   1       76.00       92.26     21.90 o 
   2  -8   1       80.62       71.18     17.93 o 
   3  -8   1      130.34      133.57     24.64 o 
   4  -8   1        0.21       -2.57     11.00 o 
   5  -8   1        8.71        2.92     10.46 o 
   6  -8   1      112.10      126.78     28.02 o 
   7  -8   1        8.33        1.38     10.41 o 
   8  -8   1       16.95       33.02     17.44 o 
  -7  -7   1        3.80      -11.98     11.98 o 
  -6  -7   1       92.96      129.02     27.97 o 
  -5  -7   1      138.55      148.76     28.16 o 
  -4  -7   1       15.85        4.89      8.63 o 
  -3  -7   1      369.30      367.29     16.55 o 
  -2  -7   1      273.53      293.79     16.61 o 
  -1  -7   1      264.99      290.90     14.89 o 
   0  -7   1      103.37       93.51      8.09 o 
   1  -7   1      281.32      297.74     23.28 o 
   2  -7   1        3.76        3.01      8.73 o 
   3  -7   1      503.18      573.99     45.13 o 
   4  -7   1       66.38       43.80     15.46 o 
   5  -7   1       14.43       26.86     12.74 o 
   6  -7   1        0.09        0.66     11.39 o 
   7  -7   1       79.48      141.90     28.17 o 
   8  -7   1        3.05        0.43      9.84 o 
  -7  -6   1       86.51       74.18     22.51 o 
  -6  -6   1        1.19       -2.72      9.09 o 
  -5  -6   1      212.52      224.78     13.96 o 
  -4  -6   1        1.44        2.89      3.28 o 
  -3  -6   1      534.31      517.12     15.22 o 
  -2  -6   1      478.32      517.59     16.58 o 
  -1  -6   1        0.12       -0.42      2.91 o 
   0  -6   1      510.35      494.34     19.20 o 
   1  -6   1      546.22      613.10     22.52 o 
   2  -6   1      302.38      306.10     20.54 o 
   3  -6   1      445.36      424.38     36.20 o 
   4  -6   1      329.54      354.33     35.13 o 
   5  -6   1       16.63      -11.57     14.44 o 
   6  -6   1      132.57      122.65     23.39 o 
   7  -6   1       29.66       23.15     11.68 o 
   8  -6   1        0.41       -6.00     11.56 o 
   9  -6   1        0.57        7.27      9.33 o 
  -8  -5   1       53.10       67.41     21.82 o 
  -7  -5   1       26.30       34.27     15.85 o 
  -6  -5   1      112.75       93.40     22.37 o 
  -5  -5   1      118.86      111.79      5.70 o 
  -4  -5   1        8.84        8.83      4.21 o 
  -3  -5   1       23.60       28.26      3.41 o 
  -2  -5   1     1089.68     1197.17     21.98 o 
  -1  -5   1     1573.46     1530.83     27.67 o 
   0  -5   1      121.80      138.72      9.49 o 
   1  -5   1      236.37      223.03     12.65 o 
   2  -5   1       95.46       91.89     10.87 o 
   3  -5   1      507.70      565.83     38.73 o 
   4  -5   1       78.57       65.34     15.03 o 
   5  -5   1      623.50      630.83     45.92 o 
   6  -5   1       45.52       52.67     14.76 o 
   7  -5   1       27.97       21.87     10.48 o 
   8  -5   1       61.41       27.32     12.85 o 
   9  -5   1       18.09       20.82     13.46 o 
  -8  -4   1      107.44      109.98     26.89 o 
  -7  -4   1        5.57       10.07      9.80 o 
  -6  -4   1       69.23       64.14     13.65 o 
  -5  -4   1       16.82       20.98      6.36 o 
  -4  -4   1        0.15       -0.57      1.84 o 
  -3  -4   1      332.38      326.43      8.09 o 
  -2  -4   1       26.99       30.86      6.84 o 
  -1  -4   1       81.54       70.11      5.40 o 
   0  -4   1     1367.53     1367.08     25.33 o 
   1  -4   1     4276.54     4481.10     49.70 o 
   2  -4   1     1730.64     1638.35     56.44 o 
   3  -4   1      150.91      114.69     18.06 o 
   4  -4   1      401.64      441.23     34.81 o 
   5  -4   1      483.05      423.95     36.44 o 
   6  -4   1       91.49       74.70     17.81 o 
   7  -4   1       79.93       66.64     17.65 o 
   8  -4   1       11.89      -13.09     14.84 o 
   9  -4   1       34.13       13.63     11.83 o 
  -9  -3   1        2.14       17.32     13.08 o 
  -8  -3   1       46.97       69.36     21.24 o 
  -7  -3   1      125.25      141.86     13.54 o 
  -6  -3   1       63.32       56.07      5.84 o 
  -5  -3   1      170.30      152.97     10.82 o 
  -4  -3   1      177.45      151.69      7.30 o 
  -3  -3   1      114.21      134.01      9.18 o 
  -2  -3   1      318.46      418.97      9.82 o 
  -1  -3   1     2020.08     2061.36     22.76 o 
   0  -3   1     1920.89     1883.12     25.82 o 
   1  -3   1     1020.99     1182.73     34.48 o 
   2  -3   1        1.81        2.50      4.98 o 
   3  -3   1      703.13      693.02     37.98 o 
   4  -3   1      420.44      375.43     30.64 o 
   5  -3   1        1.90        4.36      4.47 o 
   6  -3   1       34.34       20.18     10.37 o 
   7  -3   1      145.08      154.80     24.50 o 
   8  -3   1        1.84        5.56      8.19 o 
   9  -3   1       27.01       35.38     13.49 o 
  -9  -2   1        3.86       21.50     14.92 o 
  -8  -2   1        0.89        4.82      8.67 o 
  -7  -2   1       89.61       98.83     13.26 o 
  -6  -2   1       33.88       27.15      5.75 o 
  -5  -2   1     1294.33     1238.66     25.34 o 
  -4  -2   1       19.20       15.86      2.75 o 
  -3  -2   1      120.16       94.29      6.16 o 
  -2  -2   1      601.36      641.53     31.12 o 
  -1  -2   1      890.65      795.73     22.36 o 
   0  -2   1     6492.43     6387.83     38.54 o 
   1  -2   1      506.72      433.83     21.75 o 
   2  -2   1      322.35      312.83     21.18 o 
   3  -2   1      239.81      203.85     14.02 o 
   4  -2   1     2000.70      924.56   1027.91 o 
   5  -2   1      593.26      582.81     39.25 o 
   6  -2   1      255.34      240.74     27.82 o 
   7  -2   1      266.98      254.40     29.92 o 
   8  -2   1      660.61      591.37     47.97 o 
   9  -2   1        0.44        8.06      9.49 o 
  -9  -1   1      145.83      139.45     29.23 o 
  -8  -1   1        0.24        4.87      4.56 o 
  -7  -1   1      802.14      793.57     26.43 o 
  -6  -1   1      172.92      191.61     18.17 o 
  -5  -1   1        4.71        5.40      2.99 o 
  -4  -1   1      262.74      274.21     12.45 o 
  -3  -1   1      189.24      149.19      9.17 o 
  -2  -1   1      724.85      737.11     14.66 o 
  -1  -1   1     4740.18     4363.40     56.87 o 
   0  -1   1     1538.88     1713.26     18.98 o 
   1  -1   1      837.13     1024.59     28.48 o 
   2  -1   1     5540.87     5365.55     80.04 o 
   3  -1   1     1255.13     1140.54     33.13 o 
   4  -1   1       22.16       34.91      9.45 o 
   5  -1   1       29.18       31.47      9.59 o 
   6  -1   1       31.52       26.21     10.58 o 
   7  -1   1      259.01      248.18     28.67 o 
   8  -1   1      744.97      695.24     50.43 o 
   9  -1   1        3.11       10.30      8.27 o 
  -9   0   1        0.55      -11.89     11.89 o 
  -8   0   1       22.33       21.07      7.55 o 
  -7   0   1      575.28      560.24     26.36 o 
  -6   0   1        1.26        0.21      5.33 o 
  -5   0   1      216.06      208.32     19.62 o 
  -4   0   1      323.99      328.94     15.40 o 
  -3   0   1      305.28      351.04     13.42 o 
  -2   0   1      672.92      645.86     14.36 o 
  -1   0   1     1668.54     1725.11     23.65 o 
   1   0   1     2026.13     2229.36     36.10 o 
   2   0   1      603.15      467.16     15.20 o 
   3   0   1      484.31      523.62     18.87 o 
   4   0   1       22.95       22.53      8.90 o 
   5   0   1        0.03       -0.41      3.49 o 
   6   0   1      682.71      676.79     29.44 o 
   7   0   1       15.05        8.47      7.11 o 
   8   0   1       22.24       21.25     10.88 o 
   9   0   1       38.49       35.79     18.97 o 
  -9   1   1       44.85       36.59     12.56 o 
  -8   1   1       90.23       73.15     15.76 o 
  -7   1   1       90.56       63.43     14.06 o 
  -6   1   1        0.13        2.62      5.88 o 
  -5   1   1      160.08      148.30     12.63 o 
  -4   1   1      225.51      232.96     14.12 o 
  -3   1   1       13.84       16.79      5.81 o 
  -2   1   1     4198.19     4209.84     44.50 o 
  -1   1   1      411.70      452.90     17.32 o 
   0   1   1     1909.90     1773.92     19.99 o 
   1   1   1     1186.60     1118.94     26.62 o 
   2   1   1      665.44      726.20     15.14 o 
   3   1   1        0.29        1.12      2.82 o 
   4   1   1       37.65       41.65      5.45 o 
   5   1   1       81.00       90.46      8.43 o 
   6   1   1      219.90      208.48     13.97 o 
   7   1   1       64.37       61.70     10.84 o 
   8   1   1      107.85      110.05     16.11 o 
   9   1   1        9.32        0.42      8.51 o 
  -9   2   1       66.43       59.67     16.56 o 
  -8   2   1        2.51       -9.31      9.31 o 
  -7   2   1      273.62      261.77     28.48 o 
  -6   2   1       14.05        8.79      5.54 o 
  -5   2   1      354.04      296.07     70.56 o 
  -4   2   1      728.50      785.38     27.93 o 
  -3   2   1     1000.93      955.21     27.64 o 
  -2   2   1      336.91      426.02     23.68 o 
  -1   2   1      521.94      452.19     22.56 o 
   0   2   1     6039.03     6356.89     41.66 o 
   1   2   1       20.07       32.80      2.96 o 
   2   2   1      594.44      528.01     11.99 o 
   3   2   1      423.56      390.89     13.14 o 
   4   2   1       79.97       66.43      6.40 o 
   5   2   1      763.93      765.53     23.50 o 
   6   2   1      295.01      284.63     15.79 o 
   7   2   1        2.63        0.97      4.08 o 
   8   2   1       19.88       16.13     10.80 o 
   9   2   1       32.35       31.71     15.98 o 
  -9   3   1       16.79       16.23     11.22 o 
  -8   3   1        6.23        7.51      7.73 o 
  -7   3   1       17.34       12.98     10.06 o 
  -6   3   1        0.94       -2.26      7.95 o 
  -5   3   1      627.56      621.10     40.51 o 
  -4   3   1      468.50      194.09    240.79 o 
  -3   3   1      984.15      940.39     43.03 o 
  -2   3   1      391.04      461.07     28.08 o 
  -1   3   1      986.62      967.07     29.34 o 
   0   3   1     2053.24     2006.74     24.84 o 
   1   3   1       99.83      115.59      5.96 o 
   2   3   1     1646.88     1508.22     21.90 o 
   3   3   1      781.87      877.28     20.03 o 
   4   3   1       11.31        6.46      2.76 o 
   5   3   1      157.30      154.39     10.71 o 
   6   3   1       39.29       38.21      5.99 o 
   7   3   1       22.44       19.67      6.73 o 
   8   3   1       74.44       83.60     22.41 o 
  -9   4   1      267.68      250.00     34.74 o 
  -8   4   1        2.67       -2.24     10.57 o 
  -7   4   1        0.57       -0.43      8.21 o 
  -6   4   1       39.16       31.43     12.63 o 
  -5   4   1      162.72      160.80     23.18 o 
  -4   4   1       16.31       18.97      7.56 o 
  -3   4   1      131.93      155.57     20.25 o 
  -2   4   1      153.85      124.65     17.04 o 
  -1   4   1       53.53       62.48      6.64 o 
   0   4   1        6.79       13.26      2.87 o 
   1   4   1      282.19      304.71     10.91 o 
   2   4   1        2.60        0.16      1.53 o 
   3   4   1      771.29      879.70     21.30 o 
   4   4   1      640.68      637.55     25.44 o 
   5   4   1       17.00       13.42      3.70 o 
   6   4   1       20.90       24.29      6.70 o 
   7   4   1       54.59       41.23     14.83 o 
   8   4   1       93.08      107.83     26.46 o 
  -9   5   1        0.06       14.19     10.55 o 
  -8   5   1       58.46       37.81     16.54 o 
  -7   5   1        8.68       -1.77      8.18 o 
  -6   5   1      157.83      143.26     24.44 o 
  -5   5   1      202.50      190.53     26.59 o 
  -4   5   1      455.11      420.59     36.41 o 
  -3   5   1      108.19       81.49     16.77 o 
  -2   5   1     1185.34     1367.85     57.00 o 
  -1   5   1      134.91      124.98      8.48 o 
   0   5   1      222.93      205.45     11.74 o 
   1   5   1        6.41        9.02      3.31 o 
   2   5   1      820.47      853.08     22.16 o 
   3   5   1      137.37      138.10      9.24 o 
   4   5   1      225.74      220.54     11.98 o 
   5   5   1       33.93       19.04      5.16 o 
   6   5   1      300.36      298.17     22.03 o 
   7   5   1      240.93      250.98     38.47 o 
  -9   6   1       69.08       97.22     24.59 o 
  -8   6   1       20.32       45.96     16.90 o 
  -7   6   1        2.67        6.59      9.70 o 
  -6   6   1        0.01        3.56      9.14 o 
  -5   6   1      580.07      588.16     47.96 o 
  -4   6   1        0.05        2.79     12.76 o 
  -3   6   1        0.01       30.45     14.03 o 
  -2   6   1      525.59      567.89     28.86 o 
  -1   6   1      327.44      373.22     18.00 o 
   0   6   1      129.19      138.38     10.56 o 
   1   6   1       59.36       72.86      7.57 o 
   2   6   1       51.32       48.61      6.35 o 
   3   6   1       90.73       81.90      6.75 o 
   4   6   1       65.11       52.93      6.30 o 
   5   6   1       23.32       30.11     13.36 o 
   6   6   1       86.27      112.24     25.17 o 
   7   6   1       23.24       52.57     20.18 o 
  -9   7   1      142.41       91.21     24.25 o 
  -8   7   1       50.42       62.21     21.71 o 
  -7   7   1       36.76       51.30     19.10 o 
  -6   7   1       25.61       54.69     18.89 o 
  -5   7   1        8.33        9.32     11.77 o 
  -4   7   1        2.51       14.26     12.17 o 
  -3   7   1      385.06      379.81     37.39 o 
  -2   7   1      327.99      305.08     32.56 o 
  -1   7   1        8.10        6.91      4.47 o 
   0   7   1      510.85      516.52     27.07 o 
   1   7   1     1464.52     1461.78     51.25 o 
   2   7   1      130.94      113.45      9.73 o 
   3   7   1        7.95       10.27      3.63 o 
   4   7   1       19.83       24.71      5.53 o 
   5   7   1       57.86       23.70     11.78 o 
   6   7   1        5.07       -4.86     12.73 o 
  -8   8   1      143.05      132.43     29.22 o 
  -7   8   1      181.85      198.54     33.75 o 
  -6   8   1      143.48      134.05     27.48 o 
  -5   8   1       38.56       53.68     19.12 o 
  -4   8   1      170.15      173.50     28.11 o 
  -3   8   1       29.20       12.98      9.41 o 
  -2   8   1       13.65       29.19     10.40 o 
  -1   8   1      122.74      122.81     15.59 o 
   0   8   1      446.87      471.84     34.31 o 
   1   8   1       45.61       56.79     12.52 o 
   2   8   1        0.33       -1.77      3.40 o 
   3   8   1       28.98       18.23      5.48 o 
   4   8   1       10.70       10.05     11.77 o 
   5   8   1       89.31       78.86     21.00 o 
   6   8   1      113.93      153.39     32.06 o 
  -8   9   1       21.85       16.74     13.58 o 
  -7   9   1      151.52      164.01     33.50 o 
  -6   9   1        0.85       24.36     16.41 o 
  -5   9   1       15.45       30.04     15.44 o 
  -4   9   1       18.59        6.38     14.18 o 
  -3   9   1       59.23       80.01     15.24 o 
  -2   9   1      138.78      202.60     28.97 o 
  -1   9   1       66.77       70.14     12.86 o 
   0   9   1       68.19       69.40     12.16 o 
   1   9   1      255.18      261.65     21.01 o 
   2   9   1       94.94       91.72     18.01 o 
   3   9   1       25.56       22.29      6.21 o 
   4   9   1        8.86        5.23     10.43 o 
   5   9   1       39.40       22.32     12.21 o 
  -7  10   1      624.99      681.58     67.33 o 
  -6  10   1        0.26       -1.99     11.51 o 
  -5  10   1       14.73        5.63      9.43 o 
  -4  10   1        0.08       44.48     20.53 o 
  -3  10   1       62.68       54.50     19.22 o 
  -2  10   1        4.56        2.00      7.75 o 
  -1  10   1       48.54       43.47     11.10 o 
   0  10   1      175.25      160.76     18.03 o 
   1  10   1      253.35      244.63     21.21 o 
   2  10   1        7.63       12.63     11.37 o 
   3  10   1       30.39       53.14     19.46 o 
   4  10   1       47.34       44.33     15.36 o 
  -6  11   1        3.13       15.44     14.29 o 
  -5  11   1       74.95       91.21     18.58 o 
  -4  11   1      207.71      206.58     34.12 o 
  -3  11   1       97.85      108.67     24.24 o 
  -2  11   1       56.83       44.40     17.19 o 
  -1  11   1      130.17      156.89     19.30 o 
   0  11   1        9.01       13.00     15.71 o 
   1  11   1       18.81       18.69      7.47 o 
   2  11   1      133.68      193.33     35.65 o 
   3  11   1      146.49      124.19     30.05 o 
  -5  12   1       19.47      -13.73     18.72 o 
  -4  12   1       86.98       88.80     25.67 o 
  -3  12   1       18.74       24.94     16.00 o 
  -2  12   1      109.46      115.36     25.24 o 
  -1  12   1        1.25       14.27     10.54 o 
   0  12   1        1.57       22.10     20.22 o 
   1  12   1       51.37       83.48     24.29 o 
   2 -13   2       54.24       68.69     20.11 o 
  -2 -12   2       80.38       45.02     17.51 o 
  -1 -12   2        0.55        1.44      7.89 o 
   0 -12   2       45.33       50.15     11.26 o 
   1 -12   2      194.02      167.61     20.90 o 
   2 -12   2       10.62       19.94     12.56 o 
   3 -12   2       45.85       31.61     14.82 o 
   4 -12   2       16.07       -8.10     13.56 o 
   5 -12   2        0.20       31.44     18.78 o 
  -3 -11   2       14.67       29.81     14.94 o 
  -2 -11   2       41.66       46.44     19.79 o 
  -1 -11   2      212.70      219.87     20.25 o 
   0 -11   2      373.63      362.88     28.12 o 
   1 -11   2       18.51       14.80      6.65 o 
   2 -11   2        2.08        5.47      8.65 o 
   3 -11   2       31.76       64.77     20.90 o 
   4 -11   2       41.92       25.66     13.23 o 
   5 -11   2        5.84       -8.73     12.27 o 
   6 -11   2        0.26        3.20     11.87 o 
  -5 -10   2        0.20        3.85      7.43 o 
  -4 -10   2      106.34      120.97     27.29 o 
  -3 -10   2       61.97       36.92     16.12 o 
  -2 -10   2       18.79       25.38     13.40 o 
  -1 -10   2        0.30       -1.72      5.56 o 
   0 -10   2      248.41      252.60     23.02 o 
   1 -10   2      574.94      586.37     35.78 o 
   2 -10   2       33.08       47.52     17.24 o 
   3 -10   2       15.54       16.05     12.09 o 
   4 -10   2        8.25        7.74      9.39 o 
   5 -10   2        5.63       -3.98      9.66 o 
   6 -10   2        8.37       18.77     18.32 o 
   7 -10   2       23.65       35.87     18.45 o 
  -6  -9   2        0.98      -16.67     16.67 o 
  -5  -9   2        8.26       36.49     19.96 o 
  -4  -9   2       69.96       68.23     21.54 o 
  -3  -9   2        2.80        1.48      9.00 o 
  -2  -9   2       26.33       21.08      8.12 o 
  -1  -9   2      380.82      394.50     19.82 o 
   0  -9   2       15.59       10.98     12.73 o 
   1  -9   2        0.29        3.75      6.70 o 
   2  -9   2        8.36        6.01      8.50 o 
   3  -9   2       37.55       41.03     14.62 o 
   4  -9   2        4.82       -5.98      8.61 o 
   5  -9   2       13.37       36.91     16.95 o 
   6  -9   2       74.40       54.77     19.47 o 
   7  -9   2        0.08       17.89     13.50 o 
  -6  -8   2        3.31       40.69     19.38 o 
  -5  -8   2        5.29        4.73     10.29 o 
  -4  -8   2      124.76      107.40     24.07 o 
  -3  -8   2       46.97       47.82      8.57 o 
  -2  -8   2      230.74      212.77     12.34 o 
  -1  -8   2      207.29      216.37     14.05 o 
   0  -8   2      413.61      381.13     20.08 o 
   1  -8   2      182.68      231.85     20.23 o 
   2  -8   2       90.07       93.81     20.11 o 
   3  -8   2       49.59       54.17     16.79 o 
   4  -8   2       65.05       37.60     13.90 o 
   5  -8   2       68.09       75.08     20.79 o 
   6  -8   2       13.09        7.28     10.02 o 
   7  -8   2       24.00       -6.64     14.45 o 
   8  -8   2      125.65      143.73     31.00 o 
  -7  -7   2      127.39      116.03     27.69 o 
  -6  -7   2       12.76       17.66     10.61 o 
  -5  -7   2       54.24       31.08     13.52 o 
  -4  -7   2        3.64        3.23      1.96 o 
  -3  -7   2       54.51       63.58     10.90 o 
  -2  -7   2       51.97       49.05      5.61 o 
  -1  -7   2      145.16      148.21     10.94 o 
   0  -7   2     2126.98     2131.49     79.52 o 
   1  -7   2        0.02        0.75      4.23 o 
   2  -7   2       73.64       70.31     16.22 o 
   3  -7   2       20.07       17.46     11.05 o 
   4  -7   2      161.81      150.76     24.84 o 
   5  -7   2        8.94       -0.04      9.09 o 
   6  -7   2      374.44      391.46     43.92 o 
   7  -7   2        1.11        4.86      9.19 o 
   8  -7   2       23.84       -1.63     14.46 o 
  -8  -6   2       36.23       69.95     23.02 o 
  -7  -6   2        0.16       12.89      8.56 o 
  -6  -6   2       57.15       63.67     19.92 o 
  -5  -6   2        1.93       -2.17      5.75 o 
  -4  -6   2      766.06      689.09     18.87 o 
  -3  -6   2        1.72        0.89      1.18 o 
  -2  -6   2      292.67      334.88     12.46 o 
  -1  -6   2      939.07     1004.14     21.12 o 
   0  -6   2       49.87       49.71      8.89 o 
   1  -6   2      405.24      433.73     19.06 o 
   2  -6   2      295.32      279.22     16.35 o 
   3  -6   2      937.46      939.02     53.65 o 
   4  -6   2      118.43       79.22     17.10 o 
   5  -6   2       12.86       30.79     14.49 o 
   6  -6   2      196.31      213.60     30.65 o 
   7  -6   2       19.72       23.68     11.71 o 
   8  -6   2        0.16      -13.92     14.11 o 
   9  -6   2       40.91       38.41     14.69 o 
  -8  -5   2       36.40       76.46     22.97 o 
  -7  -5   2       19.04       21.43     12.28 o 
  -6  -5   2        4.63       12.81     10.23 o 
  -5  -5   2      681.71      623.73     51.32 o 
  -4  -5   2      178.89      176.28     25.91 o 
  -3  -5   2      469.79      444.44     15.57 o 
  -2  -5   2       27.67       40.47      5.77 o 
  -1  -5   2      219.06      221.23     10.82 o 
   0  -5   2       83.39       81.38      7.21 o 
   1  -5   2      107.47       98.84      8.51 o 
   2  -5   2       69.73       51.21      7.05 o 
   3  -5   2      366.85      415.05     24.30 o 
   4  -5   2      380.27      405.04     36.46 o 
   5  -5   2        3.39        4.71     10.08 o 
   6  -5   2      141.34      149.59     25.56 o 
   7  -5   2        1.02       14.47     11.67 o 
   8  -5   2      166.16      148.15     27.01 o 
   9  -5   2       91.52       98.60     23.43 o 
  -8  -4   2        0.16        1.50      7.29 o 
  -7  -4   2        0.61       -8.13      9.48 o 
  -6  -4   2      402.02      383.73     12.19 o 
  -5  -4   2      429.58      435.70     40.91 o 
  -4  -4   2      914.98      835.97     51.79 o 
  -3  -4   2      464.38      428.30     16.78 o 
  -2  -4   2     1973.19     2051.86     29.59 o 
  -1  -4   2      205.68      234.79     11.59 o 
   0  -4   2       26.37       20.56      3.33 o 
   1  -4   2      801.51      952.60     20.50 o 
   2  -4   2      195.00      186.75     14.41 o 
   3  -4   2       42.18       61.38     13.06 o 
   4  -4   2        1.72       -1.91      5.06 o 
   5  -4   2      152.65      154.12     22.66 o 
   6  -4   2     1526.35     1587.87     76.85 o 
   7  -4   2      112.69      154.43     26.20 o 
   8  -4   2       32.60       26.99     13.18 o 
   9  -4   2       91.78       63.60     19.49 o 
  -9  -3   2       32.12       65.57     21.27 o 
  -8  -3   2      298.04      339.60     44.48 o 
  -7  -3   2        7.78       16.55     12.61 o 
  -6  -3   2        0.26       -2.58      4.42 o 
  -5  -3   2      842.68      817.74     15.74 o 
  -4  -3   2       10.51       10.44      1.86 o 
  -3  -3   2      219.08      200.64     21.90 o 
  -2  -3   2     1461.27     1519.43     52.93 o 
  -1  -3   2      928.16      945.06     15.72 o 
   0  -3   2        0.17        2.98      2.35 o 
   1  -3   2     1201.67     1152.82     23.31 o 
   2  -3   2      219.58      221.51     20.79 o 
   3  -3   2      876.60      842.84     42.99 o 
   4  -3   2     1097.16      999.53     51.17 o 
   5  -3   2      422.77      427.29     36.35 o 
   6  -3   2      341.32      335.60     34.47 o 
   7  -3   2       87.42       69.86     17.65 o 
   8  -3   2      383.20      298.80     36.71 o 
   9  -3   2      287.76      287.36     38.04 o 
  -9  -2   2       62.02       63.98     20.96 o 
  -8  -2   2       10.25        1.03      7.63 o 
  -7  -2   2      101.77       87.26     10.58 o 
  -6  -2   2      405.13      436.34     15.70 o 
  -5  -2   2       24.22       16.91      3.01 o 
  -4  -2   2       89.24       87.76      5.10 o 
  -3  -2   2       63.76       49.71      3.83 o 
  -2  -2   2      275.98      341.11     22.74 o 
  -1  -2   2      511.04      544.68      8.79 o 
   0  -2   2      471.77      547.98     10.69 o 
   1  -2   2    54892.73    56088.02    711.17 o 
   2  -2   2     1984.63     2031.53     57.51 o 
   3  -2   2       12.30        7.84      3.86 o 
   4  -2   2      917.65      852.36     45.50 o 
   5  -2   2      115.05       81.24     15.50 o 
   6  -2   2       63.45       84.18     18.26 o 
   7  -2   2      296.78      284.28     32.81 o 
   8  -2   2       97.47      105.30     21.50 o 
   9  -2   2      237.03      262.83     35.75 o 
  -9  -1   2        2.35        0.23     10.45 o 
  -8  -1   2        0.83        3.93      7.73 o 
  -7  -1   2        0.03       -1.34      2.93 o 
  -6  -1   2      184.54      188.76     12.32 o 
  -5  -1   2       29.86       13.06      4.75 o 
  -4  -1   2        2.60       -0.99      3.81 o 
  -3  -1   2     1349.42     1451.13     19.40 o 
  -2  -1   2        1.79        5.28      2.48 o 
  -1  -1   2     2851.31     3004.99     19.08 o 
   0  -1   2       48.19       50.52      2.91 o 
   1  -1   2       44.50       35.16      7.27 o 
   2  -1   2     1591.18     1423.22     45.28 o 
   3  -1   2      388.54      344.15     17.46 o 
   4  -1   2       64.58       66.01      8.70 o 
   5  -1   2      177.08      199.27     20.65 o 
   6  -1   2       28.87       12.80      8.53 o 
   7  -1   2      112.41       90.63     18.94 o 
   8  -1   2      185.14      185.87     27.59 o 
   9  -1   2        8.99       14.21      8.17 o 
  -9   0   2       30.14       25.70     14.12 o 
  -8   0   2      177.98      151.52     20.72 o 
  -7   0   2      464.23      502.88     34.81 o 
  -6   0   2      658.14      649.85     36.08 o 
  -5   0   2        3.91        1.48      3.49 o 
  -4   0   2       46.02       51.52      6.23 o 
  -3   0   2      798.84      901.27     20.68 o 
  -2   0   2      402.75      422.37     12.04 o 
  -1   0   2      332.34      320.34     12.94 o 
   0   0   2       13.64        3.78      2.44 o 
   1   0   2    10805.61    11055.35     96.44 o 
   2   0   2      154.27      115.86     11.66 o 
   3   0   2       57.71       76.98      8.19 o 
   4   0   2      285.82      362.78     19.21 o 
   5   0   2      320.11      355.61     20.83 o 
   6   0   2      115.70      107.44     18.44 o 
   7   0   2       75.82       65.19     11.60 o 
   8   0   2      167.52      166.84     31.89 o 
   9   0   2      155.14      201.65     33.59 o 
 -10   1   2      109.30      160.93     33.46 o 
  -9   1   2      363.32      313.91     33.35 o 
  -8   1   2      206.23      207.92     25.99 o 
  -7   1   2      426.17      376.13     23.48 o 
  -6   1   2        9.56        6.41      5.26 o 
  -5   1   2       22.82       27.73      5.83 o 
  -4   1   2       40.57       46.94      6.71 o 
  -3   1   2      887.83      916.65     54.39 o 
  -2   1   2     2140.05     2318.13     36.74 o 
  -1   1   2      131.03      183.74     12.71 o 
   0   1   2      290.11      246.18      6.54 o 
   1   1   2       88.42       65.24      3.83 o 
   2   1   2     1156.17     1113.25     20.66 o 
   3   1   2      289.04      284.63     19.14 o 
   4   1   2      129.87      144.75     10.27 o 
   5   1   2       88.19       91.15      8.97 o 
   6   1   2       79.50       96.19     12.99 o 
   7   1   2     1369.10     1396.03     51.99 o 
   8   1   2        0.01        2.61      5.12 o 
   9   1   2       13.38        1.22      8.40 o 
  -9   2   2        1.44       18.79     10.52 o 
  -8   2   2       33.60       27.38     12.44 o 
  -7   2   2      162.52      144.73     21.20 o 
  -6   2   2      206.51      168.14     21.94 o 
  -5   2   2      472.35      113.64    244.69 o 
  -4   2   2     3646.14     3709.28     60.27 o 
  -3   2   2       15.16       10.14      4.26 o 
  -2   2   2      118.44      154.67     15.39 o 
  -1   2   2     1360.29     1211.40     26.00 o 
   0   2   2      401.09      331.98     11.54 o 
   1   2   2      258.86      295.18      8.86 o 
   2   2   2      772.28      846.15     16.56 o 
   3   2   2     1706.89     1782.67     30.46 o 
   4   2   2      205.90      258.20     21.27 o 
   5   2   2      650.85      645.66     23.04 o 
   6   2   2      663.37      632.02     24.73 o 
   7   2   2        3.84       14.75      6.81 o 
   8   2   2       23.60       21.23      7.10 o 
 -10   3   2        0.35       -7.97     10.05 o 
  -9   3   2       43.95       40.85     14.61 o 
  -8   3   2        8.22        4.28      9.30 o 
  -7   3   2        0.05       -7.47      9.31 o 
  -6   3   2       97.48       91.94     18.64 o 
  -5   3   2      161.38      148.07     20.52 o 
  -4   3   2        8.07        3.53      4.42 o 
  -3   3   2      118.06      116.07     11.32 o 
  -2   3   2      984.56     1025.66     42.17 o 
  -1   3   2      515.15      526.54     19.91 o 
   0   3   2      523.41      568.50     13.66 o 
   1   3   2      284.33      313.41     10.34 o 
   2   3   2      735.00      780.96     17.23 o 
   3   3   2      391.90      397.82     14.94 o 
   4   3   2      150.53      133.28      9.53 o 
   5   3   2       34.67       44.85      6.49 o 
   6   3   2       20.49       14.36      5.18 o 
   7   3   2       79.42       95.94     29.00 o 
   8   3   2       11.91       13.93     11.96 o 
  -9   4   2       68.81      102.69     22.85 o 
  -8   4   2       48.41       25.45     13.15 o 
  -7   4   2        9.27        0.28      9.52 o 
  -6   4   2       43.35       28.41     12.87 o 
  -5   4   2      101.81      125.51     20.76 o 
  -4   4   2      241.42      217.26     24.99 o 
  -3   4   2     3956.06     3979.32     96.36 o 
  -2   4   2      925.45     1016.29     33.13 o 
  -1   4   2      999.65     1065.05     22.26 o 
   0   4   2       38.65       36.35      3.91 o 
   1   4   2      137.59      123.47      7.48 o 
   2   4   2      687.72      719.42     20.12 o 
   3   4   2      542.29      609.61     19.42 o 
   4   4   2        6.70       -0.06      3.49 o 
   5   4   2        2.78        1.65      3.78 o 
   6   4   2      618.82      684.96     35.18 o 
   7   4   2      186.25      231.72     35.54 o 
   8   4   2        0.21       12.79     11.03 o 
  -9   5   2       44.33       29.66     13.71 o 
  -8   5   2        1.78       -0.48      9.69 o 
  -7   5   2      321.27      291.53     35.38 o 
  -6   5   2       27.18       34.84     14.15 o 
  -5   5   2      156.43      168.83     25.67 o 
  -4   5   2      498.53      510.79     40.19 o 
  -3   5   2      332.28      306.38     29.36 o 
  -2   5   2        1.52        3.80      4.15 o 
  -1   5   2     1735.66     1720.17     35.62 o 
   0   5   2      220.42      232.61     12.85 o 
   1   5   2       17.19       20.65      3.59 o 
   2   5   2      221.91      257.63     13.17 o 
   3   5   2       85.24       89.44      8.18 o 
   4   5   2      401.52      387.79     17.25 o 
   5   5   2       29.57       38.79     14.73 o 
   6   5   2       16.87       17.00      6.70 o 
   7   5   2       19.01        4.26      8.34 o 
  -9   6   2       14.39       12.68     11.70 o 
  -8   6   2       37.27       72.68     21.70 o 
  -7   6   2        0.05       33.10     17.99 o 
  -6   6   2      494.72      539.12     48.01 o 
  -5   6   2       81.58       89.37     21.53 o 
  -4   6   2       22.03       42.09     16.99 o 
  -3   6   2      172.99      183.11     26.07 o 
  -2   6   2        1.30       -2.39      3.97 o 
  -1   6   2      115.01      107.45     10.04 o 
   0   6   2       27.10       25.79      7.23 o 
   1   6   2     1552.39     1479.27     30.38 o 
   2   6   2       95.71       95.94      7.85 o 
   3   6   2        1.68        2.06      3.34 o 
   4   6   2        5.41        8.59      3.23 o 
   5   6   2       61.30       64.11     17.77 o 
   6   6   2        0.26        3.80      7.42 o 
   7   6   2       96.95      105.04     26.35 o 
  -9   7   2        4.85       23.78     15.28 o 
  -8   7   2       19.99       37.29     15.52 o 
  -7   7   2      171.15      168.24     30.08 o 
  -6   7   2      123.77      137.32     25.70 o 
  -5   7   2       80.85       78.96     20.51 o 
  -4   7   2       35.70       32.01     14.37 o 
  -3   7   2       33.39       48.95     15.14 o 
  -2   7   2       13.38       12.98     11.40 o 
  -1   7   2       13.62        7.54      6.57 o 
   0   7   2       18.91       19.62      5.64 o 
   1   7   2        5.20        6.78      3.88 o 
   2   7   2      721.58      663.16     26.43 o 
   3   7   2      655.80      596.23     23.44 o 
   4   7   2       13.19       11.54      5.37 o 
   5   7   2       35.37       29.85     15.60 o 
   6   7   2        0.18        9.43     10.18 o 
  -8   8   2       74.60       87.88     24.57 o 
  -7   8   2      561.84      640.70     59.54 o 
  -6   8   2      251.30      305.51     40.43 o 
  -5   8   2       25.36       35.50     16.00 o 
  -4   8   2       13.82       22.18     14.18 o 
  -3   8   2       89.76       88.77     15.35 o 
  -2   8   2       56.73       68.67     18.38 o 
  -1   8   2      738.84      765.13     36.19 o 
   0   8   2        0.52       -3.96      6.03 o 
   1   8   2     1395.65     1364.92     64.06 o 
   2   8   2       64.98       62.51     10.11 o 
   3   8   2      173.36      144.95     23.39 o 
   4   8   2       58.44       74.75     19.81 o 
   5   8   2       23.97       18.45     12.49 o 
  -8   9   2       91.89       90.84     25.39 o 
  -7   9   2        5.46       16.02     17.52 o 
  -6   9   2      248.92      342.07     44.50 o 
  -5   9   2      144.01      140.56     28.87 o 
  -4   9   2      142.22      177.37     30.07 o 
  -3   9   2       11.97       -4.21     10.88 o 
  -2   9   2      733.58      666.44     51.00 o 
  -1   9   2       34.27       55.94     13.39 o 
   0   9   2       22.72       19.97      7.33 o 
   1   9   2       31.56       51.89     10.07 o 
   2   9   2       10.12        8.10      5.15 o 
   3   9   2       47.38       40.01      8.58 o 
   4   9   2       85.13      101.01     25.25 o 
   5   9   2        1.87       18.21     12.07 o 
  -7  10   2       14.33       34.77     20.12 o 
  -6  10   2        5.74       23.53     18.77 o 
  -5  10   2      151.87      167.08     22.50 o 
  -4  10   2      127.71      136.12     28.61 o 
  -3  10   2      171.07      200.21     31.85 o 
  -2  10   2       16.35       21.18     13.18 o 
  -1  10   2      182.64      177.88     19.90 o 
   0  10   2       53.36       53.78     13.75 o 
   1  10   2        5.11       15.18      7.20 o 
   2  10   2       15.97        8.18      5.50 o 
   3  10   2       87.96      108.08     26.02 o 
   4  10   2       92.67      135.03     30.59 o 
  -6  11   2       80.88       89.70     18.91 o 
  -5  11   2      205.65      203.58     37.00 o 
  -4  11   2       73.59       62.33     21.37 o 
  -3  11   2        0.02      -14.66     14.66 o 
  -2  11   2      323.27      352.40     40.28 o 
  -1  11   2        1.26        1.24      5.35 o 
   0  11   2       16.09       11.42      7.02 o 
   1  11   2        0.15       -5.80      5.80 o 
   2  11   2        7.13       17.22     12.76 o 
  -4  12   2      180.53      202.95     35.45 o 
  -3  12   2       63.99       67.61     21.02 o 
  -2  12   2       40.93       38.47     13.98 o 
  -1  12   2       31.01       36.79     13.41 o 
   0  12   2        2.11       15.52      6.73 o 
  -2 -12   3        0.09       -0.92      7.92 o 
  -1 -12   3       80.56       67.99     21.28 o 
   0 -12   3       10.58       33.92     15.00 o 
   1 -12   3       94.87       98.05     23.88 o 
   2 -12   3      141.31      147.14     29.70 o 
   3 -12   3        0.17        1.85      8.62 o 
   4 -12   3        0.81       11.59     11.86 o 
  -4 -11   3       14.74        6.03      9.89 o 
  -3 -11   3       24.80       28.54     16.90 o 
  -2 -11   3       18.66        9.40     10.62 o 
  -1 -11   3       54.84       65.92     20.76 o 
   0 -11   3       97.11      105.91     23.19 o 
   1 -11   3      467.84      489.87     34.46 o 
   2 -11   3      209.52      200.20     31.38 o 
   3 -11   3        1.42        0.53     10.76 o 
   4 -11   3       14.00       32.26     17.02 o 
   5 -11   3       62.80       96.13     26.08 o 
   6 -11   3       12.78       23.85     17.42 o 
  -5 -10   3       31.53        1.39      9.53 o 
  -4 -10   3       85.51      126.52     29.33 o 
  -3 -10   3       54.83       67.07     19.95 o 
  -2 -10   3        6.91       18.32     14.11 o 
  -1 -10   3       21.34       20.58      7.00 o 
   0 -10   3        0.06        3.42      4.73 o 
   1 -10   3       48.30       56.83     12.21 o 
   2 -10   3        0.40       -4.21      8.16 o 
   3 -10   3        6.45       29.21     13.16 o 
   4 -10   3       83.23      117.92     25.93 o 
   5 -10   3        1.56       -3.00     11.86 o 
   6 -10   3       16.73       24.41     13.14 o 
   7 -10   3       98.25       86.70     24.85 o 
  -6  -9   3       28.63       67.51     22.01 o 
  -5  -9   3      196.07      252.08     39.59 o 
  -4  -9   3      121.44       56.53     19.27 o 
  -3  -9   3        2.82        5.31     10.90 o 
  -2  -9   3      459.54      470.29     29.08 o 
  -1  -9   3      173.41      169.85     13.00 o 
   0  -9   3      212.11      189.66     27.86 o 
   1  -9   3       86.42       78.94     18.74 o 
   2  -9   3        5.73       -6.53      9.41 o 
   3  -9   3       52.93       41.12     14.68 o 
   4  -9   3      132.06      115.44     23.89 o 
   5  -9   3      119.79      159.80     29.72 o 
   6  -9   3       15.23       29.33     17.65 o 
   7  -9   3        2.12       -8.20     12.65 o 
  -6  -8   3       26.56       35.53     17.17 o 
  -5  -8   3        0.43        2.51      8.12 o 
  -4  -8   3      166.12      138.65     26.91 o 
  -3  -8   3      153.41      163.33      8.14 o 
  -2  -8   3      783.38      788.07     26.44 o 
  -1  -8   3      117.46      111.86      9.05 o 
   0  -8   3        5.18        2.88      4.16 o 
   1  -8   3       45.30       51.41     11.26 o 
   2  -8   3        0.08      -13.62     13.62 o 
   3  -8   3      346.36      390.99     39.43 o 
   4  -8   3       83.71       68.29     18.24 o 
   5  -8   3      253.26      302.90     38.11 o 
   6  -8   3       11.79        3.78     11.25 o 
   7  -8   3      105.99       99.56     25.05 o 
   8  -8   3      131.73      187.96     36.14 o 
  -7  -7   3        4.29       22.76     14.61 o 
  -6  -7   3        2.22       13.69     10.38 o 
  -5  -7   3      102.04       88.91     20.71 o 
  -4  -7   3      352.08      335.06     39.55 o 
  -3  -7   3      277.98      255.31     14.56 o 
  -2  -7   3        3.02        0.30      2.73 o 
  -1  -7   3     1264.36     1294.42     31.44 o 
   0  -7   3      107.62      117.07     11.14 o 
   1  -7   3        9.41       17.16      4.79 o 
   2  -7   3        9.30       -4.10     11.17 o 
   3  -7   3        0.48        2.93     11.17 o 
   4  -7   3       60.89       77.22     18.23 o 
   5  -7   3       11.52       16.53     13.67 o 
   6  -7   3      336.64      400.18     44.02 o 
   7  -7   3       18.24        3.29     10.06 o 
   8  -7   3        0.36        8.52      9.54 o 
  -8  -6   3        3.25       -1.72      8.85 o 
  -7  -6   3        6.24       15.70     14.03 o 
  -6  -6   3        1.80       -2.70     10.20 o 
  -5  -6   3      249.24      261.46     35.51 o 
  -4  -6   3      126.10      155.84     26.10 o 
  -3  -6   3       81.75       87.49     12.74 o 
  -2  -6   3        3.09        1.93      2.01 o 
  -1  -6   3       53.55       62.66      6.03 o 
   0  -6   3      385.97      389.67     19.13 o 
   1  -6   3      116.74      134.32      9.48 o 
   2  -6   3     1062.73     1175.89     43.70 o 
   3  -6   3        0.04        2.24      9.21 o 
   4  -6   3      603.62      550.11     44.95 o 
   5  -6   3       90.10       91.93     20.94 o 
   6  -6   3      408.51      462.42     46.24 o 
   7  -6   3       60.36       48.74     17.83 o 
   8  -6   3       17.59       40.08     15.41 o 
  -8  -5   3       29.18       59.96     20.62 o 
  -7  -5   3      346.92      415.24     48.53 o 
  -6  -5   3        8.65        3.41      7.91 o 
  -5  -5   3     1067.37     1063.69     66.67 o 
  -4  -5   3      340.26      314.54     34.07 o 
  -3  -5   3      274.60      275.56     29.52 o 
  -2  -5   3      128.00      113.42      6.00 o 
  -1  -5   3      146.26      153.12      8.17 o 
   0  -5   3      744.63      702.07     18.53 o 
   1  -5   3      961.43      993.25     23.29 o 
   2  -5   3       98.39      123.58     10.58 o 
   3  -5   3      457.79      450.35     27.50 o 
   4  -5   3       79.87      100.11     20.05 o 
   5  -5   3      309.37      302.71     34.23 o 
   6  -5   3       72.15       50.44     15.96 o 
   7  -5   3       63.97       87.25     19.98 o 
   8  -5   3      138.11      127.62     26.46 o 
   9  -5   3       16.23       43.33     16.82 o 
  -9  -4   3      434.70      516.10     60.20 o 
  -8  -4   3        2.14        7.66      9.80 o 
  -7  -4   3        0.06       -3.24     10.23 o 
  -6  -4   3      100.03      126.69     24.75 o 
  -5  -4   3      240.09      287.34     33.58 o 
  -4  -4   3     1809.87     1847.98     76.86 o 
  -3  -4   3      601.51      595.48     39.85 o 
  -2  -4   3      146.14      158.99     10.46 o 
  -1  -4   3       25.86       28.38      3.29 o 
   0  -4   3      940.99      935.80     19.28 o 
   1  -4   3      709.42      718.30     18.12 o 
   2  -4   3       73.77       72.28      9.22 o 
   3  -4   3       56.36       78.50     14.73 o 
   4  -4   3       40.46       28.45     10.72 o 
   5  -4   3        3.19        9.36     10.81 o 
   6  -4   3      509.86      497.29     44.50 o 
   7  -4   3       25.72       13.22      9.17 o 
   8  -4   3      268.27      258.09     36.20 o 
   9  -4   3      117.81      107.77     25.90 o 
  -9  -3   3      101.16      135.32     30.42 o 
  -8  -3   3      309.02      308.87     42.50 o 
  -7  -3   3       28.55       46.32     17.41 o 
  -6  -3   3     1969.89     1826.67     67.12 o 
  -5  -3   3      107.60       87.76      4.01 o 
  -4  -3   3       11.96        9.97      6.86 o 
  -3  -3   3      724.05      782.22     42.51 o 
  -2  -3   3       13.18       27.98      5.84 o 
  -1  -3   3        4.03        0.37      1.19 o 
   0  -3   3      101.75      115.36      6.26 o 
   1  -3   3     1191.07     1103.52     23.97 o 
   2  -3   3      596.96      661.53     36.55 o 
   3  -3   3      465.23      488.34     34.84 o 
   4  -3   3      839.25      750.47     46.10 o 
   5  -3   3        0.78       -2.66     10.50 o 
   6  -3   3       10.77       28.85     12.81 o 
   7  -3   3       18.68       20.65     11.04 o 
   8  -3   3      140.37      104.08     22.59 o 
   9  -3   3      375.84      405.29     45.99 o 
  -9  -2   3        1.76       -6.32      9.37 o 
  -8  -2   3       29.19       33.91     15.69 o 
  -7  -2   3       85.77       95.29     10.22 o 
  -6  -2   3      521.06      513.88     16.07 o 
  -5  -2   3      131.74      126.37     11.05 o 
  -4  -2   3      650.90      625.06     18.01 o 
  -3  -2   3     1595.02     1583.24     30.95 o 
  -2  -2   3      469.03      466.78     10.17 o 
  -1  -2   3      273.62      254.82      6.04 o 
   0  -2   3      946.27      860.66     13.93 o 
   1  -2   3    12641.58    13098.02     88.71 o 
   2  -2   3      879.83      875.17     40.31 o 
   3  -2   3       61.03       58.02     12.23 o 
   4  -2   3       93.39      101.91     11.75 o 
   5  -2   3      196.43      190.48     25.80 o 
   6  -2   3       21.10       21.44     10.55 o 
   7  -2   3      912.52      861.35     59.15 o 
   8  -2   3       11.98       21.69     11.50 o 
   9  -2   3       92.01       74.38     19.97 o 
  -9  -1   3        9.95       16.48     11.79 o 
  -8  -1   3       14.84       28.12      7.78 o 
  -7  -1   3      422.64      396.76     21.03 o 
  -6  -1   3      238.39      227.99     26.39 o 
  -5  -1   3      148.95      152.48      9.06 o 
  -4  -1   3     3293.98     3420.03     38.80 o 
  -3  -1   3     1080.46     1104.56     17.64 o 
  -2  -1   3     1057.69      974.48     15.25 o 
  -1  -1   3      621.15      690.06     12.04 o 
   0  -1   3        2.47        1.10      1.15 o 
   1  -1   3     1990.46     2210.31     51.10 o 
   2  -1   3      135.63      126.53     15.26 o 
   3  -1   3       37.70       45.36      7.38 o 
   4  -1   3        2.73        0.92      4.29 o 
   5  -1   3       60.82       56.16     14.15 o 
   6  -1   3      264.19      269.77     30.98 o 
   7  -1   3       48.57       24.34     11.77 o 
   8  -1   3       57.66       59.64     12.60 o 
   9  -1   3       96.21       78.29     15.26 o 
 -10   0   3       23.92       32.05     18.33 o 
  -9   0   3      114.92      133.82     28.31 o 
  -8   0   3        3.14       14.19      8.83 o 
  -7   0   3       12.99        9.07      6.32 o 
  -6   0   3      685.35      701.75     26.60 o 
  -5   0   3      144.59      145.17     11.17 o 
  -4   0   3      342.78      390.12     15.85 o 
  -3   0   3      818.58      852.06     21.32 o 
  -2   0   3     7814.04     7653.24     56.26 o 
  -1   0   3     1938.81     2027.49     38.86 o 
   0   0   3      680.80      642.79     23.26 o 
   1   0   3     1461.47     1524.81     41.18 o 
   2   0   3      120.73      152.48     14.13 o 
   3   0   3       77.76      125.57     15.01 o 
   4   0   3      750.81      727.27     43.57 o 
   5   0   3       10.20        5.79      4.54 o 
   6   0   3      242.62      283.28     22.91 o 
   7   0   3      183.32      174.11     19.59 o 
   8   0   3        0.07       -7.35     12.44 o 
 -10   1   3       52.92       35.96     15.55 o 
  -9   1   3        7.19        4.71      9.04 o 
  -8   1   3       75.35       73.28     15.35 o 
  -7   1   3      112.82      108.84     18.48 o 
  -6   1   3       53.42       22.94     25.86 o 
  -5   1   3       53.47       47.80      7.44 o 
  -4   1   3     1462.85     1512.38     34.82 o 
  -3   1   3     1664.51     1744.77     34.11 o 
  -2   1   3       12.08        6.06      4.02 o 
  -1   1   3       43.24       89.54     10.57 o 
   0   1   3     2259.29     2014.74     19.05 o 
   1   1   3      369.84      370.41     12.49 o 
   2   1   3       24.85       26.29      3.67 o 
   3   1   3      682.03      654.10     19.69 o 
   4   1   3      324.53      346.43     19.64 o 
   5   1   3      118.28      121.89     10.92 o 
   6   1   3      262.53      268.92     22.32 o 
   7   1   3        0.15        1.21     13.20 o 
   8   1   3       53.07       53.57     11.77 o 
  -9   2   3        2.70       -7.23      7.23 o 
  -8   2   3      355.07      343.90     35.00 o 
  -7   2   3      119.93      150.70     21.72 o 
  -6   2   3      156.58      134.14     20.23 o 
  -5   2   3       16.56        6.56      6.12 o 
  -4   2   3       54.44       44.94      7.48 o 
  -3   2   3      177.84      180.23     12.79 o 
  -2   2   3        2.10       -2.97      6.33 o 
  -1   2   3        3.87        2.26      2.79 o 
   0   2   3      682.21      696.43     15.05 o 
   1   2   3      164.69      209.03      7.96 o 
   2   2   3     1179.51     1217.62     24.52 o 
   3   2   3      228.72      270.89     12.88 o 
   4   2   3        5.16        1.47      3.32 o 
   5   2   3      482.46      464.51     20.85 o 
   6   2   3       94.43       95.25     13.78 o 
   7   2   3        0.01        5.61      6.30 o 
   8   2   3        6.84       15.93      7.81 o 
 -10   3   3       21.53      -11.14     11.14 o 
  -9   3   3       41.57       39.45     15.01 o 
  -8   3   3       26.69       25.91     13.21 o 
  -7   3   3      350.13      331.93     34.27 o 
  -6   3   3       45.46       58.89     15.86 o 
  -5   3   3       22.93       52.02     14.00 o 
  -4   3   3      854.74      301.69    483.54 o 
  -3   3   3      691.14      676.27     26.75 o 
  -2   3   3       13.42        6.02      6.69 o 
  -1   3   3      773.87      855.12     27.02 o 
   0   3   3        1.15       17.54      3.83 o 
   1   3   3       94.31       94.83      6.18 o 
   2   3   3      236.77      238.37     10.26 o 
   3   3   3       97.71      117.17      8.91 o 
   4   3   3      624.48      657.78     22.40 o 
   5   3   3      108.02      118.22     12.81 o 
   6   3   3      112.46      122.86     15.15 o 
   7   3   3      201.44      212.82     35.13 o 
   8   3   3      140.57      143.61     30.37 o 
 -10   4   3        7.95       15.66     11.55 o 
  -9   4   3       10.97       32.04     15.88 o 
  -8   4   3      117.94      127.76     24.26 o 
  -7   4   3      292.11      314.12     35.44 o 
  -6   4   3        3.33       25.50     15.07 o 
  -5   4   3      638.00      619.65     43.66 o 
  -4   4   3     2744.70     2706.10     85.30 o 
  -3   4   3      764.18      760.10     30.97 o 
  -2   4   3      229.92      284.69     18.05 o 
  -1   4   3       43.21       36.04      5.10 o 
   0   4   3       30.66       30.93      4.37 o 
   1   4   3      253.40      280.73     11.44 o 
   2   4   3      293.14      265.78     13.17 o 
   3   4   3      135.23      147.02     10.46 o 
   4   4   3       35.03       34.48      5.80 o 
   5   4   3      191.45      189.93     16.71 o 
   6   4   3       96.04       97.54     25.60 o 
   7   4   3       81.03      131.15     27.10 o 
  -9   5   3       85.97       56.29     18.65 o 
  -8   5   3      285.59      321.15     39.36 o 
  -7   5   3      368.02      388.74     40.89 o 
  -6   5   3      262.26      235.72     31.57 o 
  -5   5   3      111.40      162.95     25.99 o 
  -4   5   3      210.98      171.73     25.23 o 
  -3   5   3       19.30       23.29     11.74 o 
  -2   5   3      862.08      759.96     44.36 o 
  -1   5   3        0.23        6.47      2.71 o 
   0   5   3        1.40        1.71      1.69 o 
   1   5   3      150.62      147.61     11.85 o 
   2   5   3      609.48      616.67     21.43 o 
   3   5   3      210.44      204.42     12.99 o 
   4   5   3        0.89       -0.13      2.69 o 
   5   5   3      150.27      195.29     30.02 o 
   6   5   3        0.32       -5.25      5.35 o 
   7   5   3        2.43        3.03      8.18 o 
  -9   6   3       70.50       94.31     23.27 o 
  -8   6   3       88.62       87.06     21.15 o 
  -7   6   3      459.06      524.56     49.40 o 
  -6   6   3      413.47      415.76     42.57 o 
  -5   6   3      323.46      287.77     34.30 o 
  -4   6   3      401.46      316.68     34.84 o 
  -3   6   3      720.76      699.31     48.66 o 
  -2   6   3      248.80      276.31     20.96 o 
  -1   6   3      100.63      122.80     16.14 o 
   0   6   3      119.40      144.99     12.58 o 
   1   6   3       58.11       54.00      5.78 o 
   2   6   3        7.99       10.95      4.18 o 
   3   6   3        0.07        0.86      3.94 o 
   4   6   3       25.14       13.26      5.21 o 
   5   6   3       46.56       59.08     10.29 o 
   6   6   3      103.42      122.11     26.27 o 
  -9   7   3       24.25       45.24     17.93 o 
  -8   7   3        3.76        9.59     12.65 o 
  -7   7   3        2.41        5.95     10.32 o 
  -6   7   3      619.90      644.44     55.42 o 
  -5   7   3        7.59       32.14     19.35 o 
  -4   7   3      234.11      249.95     23.69 o 
  -3   7   3       87.37       92.24     20.11 o 
  -2   7   3        6.87       11.17     12.44 o 
  -1   7   3      218.79      212.62     18.26 o 
   0   7   3      166.15      165.03     15.85 o 
   1   7   3      471.86      425.59     26.10 o 
   2   7   3     1105.25     1139.84     40.53 o 
   3   7   3       25.21       18.71      7.66 o 
   4   7   3        4.12        4.10      3.48 o 
   5   7   3       10.60        8.13      9.49 o 
   6   7   3       23.29       37.91     16.33 o 
  -8   8   3        4.27      -18.19     18.19 o 
  -7   8   3        0.07       -9.26     10.35 o 
  -6   8   3     1011.26     1073.09     74.26 o 
  -5   8   3       13.16       20.76      9.54 o 
  -4   8   3       14.52        7.66     12.60 o 
  -3   8   3      156.80      177.82     27.57 o 
  -2   8   3     1246.95     1335.50     68.99 o 
  -1   8   3       10.96       25.41     12.38 o 
   0   8   3       41.83       37.74     13.30 o 
   1   8   3       47.45       44.98      8.92 o 
   2   8   3      123.85      125.24     14.51 o 
   3   8   3        1.10        3.81      3.34 o 
   4   8   3       85.23       67.57     20.23 o 
   5   8   3       45.66       63.86     20.71 o 
  -8   9   3       70.86       95.43     26.65 o 
  -7   9   3        4.47       16.76     16.44 o 
  -6   9   3        1.68        8.30      9.85 o 
  -5   9   3        5.07        5.37     10.37 o 
  -4   9   3      398.03      487.46     48.93 o 
  -3   9   3      298.45      291.12     37.18 o 
  -2   9   3      467.30      428.31     41.76 o 
  -1   9   3      507.75      452.96     29.70 o 
   0   9   3      100.73      117.43     18.80 o 
   1   9   3        1.68        8.86      5.26 o 
   2   9   3        0.05       -3.39      3.39 o 
   3   9   3      263.83      274.78     22.57 o 
   4   9   3      288.33      317.09     43.30 o 
  -7  10   3      102.16      146.77     23.08 o 
  -6  10   3      710.30      784.38     70.48 o 
  -5  10   3       46.75       26.72     15.08 o 
  -4  10   3       18.77       21.72     14.30 o 
  -3  10   3      290.29      270.70     36.82 o 
  -2  10   3        0.04       -0.24      8.26 o 
  -1  10   3       29.13       26.18      8.37 o 
   0  10   3        0.08       -2.65      4.79 o 
   1  10   3        0.20       11.93      6.86 o 
   2  10   3        5.91       13.82      6.31 o 
   3  10   3       35.26       17.93     11.68 o 
  -6  11   3       14.86       45.74     22.17 o 
  -5  11   3       31.94       27.06     14.80 o 
  -4  11   3       71.50       93.29     24.57 o 
  -3  11   3      128.47       82.98     21.84 o 
  -2  11   3       30.64       16.22     11.74 o 
  -1  11   3        4.69       17.61     10.25 o 
   0  11   3       91.19       88.93     14.38 o 
   1  11   3        0.44        1.65      5.19 o 
   2  11   3        1.17        2.12      8.80 o 
  -4  12   3      172.11      167.45     33.46 o 
  -3  12   3      222.55      227.78     35.61 o 
  -2  12   3       11.78       31.44     16.59 o 
  -1  12   3       24.30       30.66     12.80 o 
   0  12   3       70.72       76.00     24.88 o 
  -2 -12   4       17.03       12.22     10.08 o 
  -1 -12   4       20.62       -1.00      8.92 o 
   0 -12   4       20.98       93.14     25.52 o 
   1 -12   4       64.08       75.92     15.97 o 
   2 -12   4      158.40      180.26     31.52 o 
   3 -12   4        1.18       10.19     11.95 o 
   4 -12   4       78.23       93.61     26.07 o 
  -4 -11   4       62.41       83.46     26.00 o 
  -3 -11   4       58.58       67.79     22.33 o 
  -2 -11   4        2.66       -2.73      7.99 o 
  -1 -11   4       53.44       87.26     23.60 o 
   0 -11   4      111.14      157.13     15.12 o 
   1 -11   4       42.90       62.23     24.79 o 
   2 -11   4       10.16       32.77     14.84 o 
   3 -11   4        5.45      -12.63     12.63 o 
   4 -11   4       32.66       35.17     14.99 o 
   5 -11   4       10.46       12.29     10.57 o 
  -5 -10   4       14.95       31.84     16.22 o 
  -4 -10   4       41.54       46.69     19.55 o 
  -3 -10   4       45.77       43.93     17.42 o 
  -2 -10   4      149.95      172.60     30.68 o 
  -1 -10   4       54.67       63.99     12.09 o 
   0 -10   4       10.00        0.75      5.38 o 
   1 -10   4       99.04       98.28     17.68 o 
   2 -10   4       53.92       45.37     14.97 o 
   3 -10   4       15.13       12.58      8.97 o 
   4 -10   4        1.49       -3.79     12.74 o 
   5 -10   4        0.20       -6.80     11.66 o 
   6 -10   4      100.45       98.19     25.69 o 
  -6  -9   4      199.44      262.43     43.26 o 
  -5  -9   4       12.67        5.63      8.72 o 
  -4  -9   4      168.50      209.87     35.42 o 
  -3  -9   4       36.62       36.75     14.37 o 
  -2  -9   4       46.82       43.04      7.37 o 
  -1  -9   4        3.48        2.18      6.62 o 
   0  -9   4       74.20       63.76     11.30 o 
   1  -9   4      277.62      309.03     47.66 o 
   2  -9   4        7.78       16.28     11.96 o 
   3  -9   4        5.92       -5.95     12.91 o 
   4  -9   4      137.95      140.38     26.22 o 
   5  -9   4      138.03      157.52     29.54 o 
   6  -9   4        2.02       -8.43      9.94 o 
   7  -9   4      216.17      219.02     38.00 o 
  -7  -8   4       14.84       23.86     16.69 o 
  -6  -8   4       26.48       43.92     24.02 o 
  -5  -8   4       27.50       32.38     13.59 o 
  -4  -8   4       16.52        5.53      7.71 o 
  -3  -8   4      856.60      853.12     62.83 o 
  -2  -8   4        0.34       -1.91      3.05 o 
  -1  -8   4       17.72       16.09      5.42 o 
   0  -8   4      375.55      393.67     20.35 o 
   1  -8   4       68.98       60.91     11.00 o 
   2  -8   4       26.83       10.68      9.24 o 
   3  -8   4       40.76       40.76     13.24 o 
   4  -8   4       88.13      103.77     22.25 o 
   5  -8   4        1.52       -3.23     12.30 o 
   6  -8   4        0.94      -12.49     12.49 o 
   7  -8   4       97.88       94.11     24.35 o 
  -7  -7   4       11.12       12.19     12.58 o 
  -6  -7   4       55.86       42.21     15.76 o 
  -5  -7   4       21.60       32.43     13.66 o 
  -4  -7   4      505.21      595.73     52.33 o 
  -3  -7   4      100.60      100.38     21.50 o 
  -2  -7   4      670.95      623.53     20.60 o 
  -1  -7   4       17.93       23.24      5.18 o 
   0  -7   4      124.49      114.04     10.59 o 
   1  -7   4        9.76       14.44      4.90 o 
   2  -7   4        1.84        1.30      8.56 o 
   3  -7   4      144.79      137.92     24.11 o 
   4  -7   4        1.38       13.30     12.57 o 
   5  -7   4      145.19      134.78     25.33 o 
   6  -7   4        2.09        9.37     10.20 o 
   7  -7   4       13.14       22.11     13.83 o 
   8  -7   4        1.12        1.83     10.58 o 
  -8  -6   4       48.14       89.56     25.65 o 
  -7  -6   4       28.82       25.70     15.47 o 
  -6  -6   4        5.29       28.58     15.14 o 
  -5  -6   4      408.96      422.70     43.96 o 
  -4  -6   4      546.71      547.91     47.55 o 
  -3  -6   4      949.13      953.49     58.18 o 
  -2  -6   4       44.30       42.02      3.79 o 
  -1  -6   4       24.97       27.01      4.32 o 
   0  -6   4       18.43       30.01      4.76 o 
   1  -6   4      419.83      438.38     20.02 o 
   2  -6   4       82.00       74.63      8.82 o 
   3  -6   4      248.85      287.75     31.83 o 
   4  -6   4       38.16       34.44     12.78 o 
   5  -6   4       15.52        9.74     10.01 o 
   6  -6   4       11.16       -0.44     10.39 o 
   7  -6   4      406.20      383.85     45.07 o 
   8  -6   4       20.69       15.90     12.43 o 
  -8  -5   4        5.01       15.30     14.08 o 
  -7  -5   4      512.72      535.04     54.59 o 
  -6  -5   4       98.76       97.76     22.71 o 
  -5  -5   4      145.27      115.43     23.19 o 
  -4  -5   4      512.40      539.30     44.06 o 
  -3  -5   4      210.85      209.15     26.21 o 
  -2  -5   4      143.51      156.15      6.71 o 
  -1  -5   4      272.90      240.36     10.29 o 
   0  -5   4       63.24       67.70      6.20 o 
   1  -5   4        0.85        0.02      2.83 o 
   2  -5   4        3.26        9.08      3.94 o 
   3  -5   4      459.17      450.87     26.05 o 
   4  -5   4        0.29        9.00     10.40 o 
   5  -5   4      419.38      420.29     41.24 o 
   6  -5   4      150.97      190.61     29.47 o 
   7  -5   4       35.14       18.01     10.08 o 
   8  -5   4       86.06      114.12     26.05 o 
  -9  -4   4       10.32       15.85      9.72 o 
  -8  -4   4       29.67       26.40     15.50 o 
  -7  -4   4       10.83       -5.73      9.10 o 
  -6  -4   4      149.41      119.05     24.11 o 
  -5  -4   4     1075.25     1181.68     67.27 o 
  -4  -4   4       91.86      131.61     21.63 o 
  -3  -4   4      200.18      195.16     16.39 o 
  -2  -4   4       55.19       51.12      3.42 o 
  -1  -4   4       72.22       74.91      5.21 o 
   0  -4   4      182.48      176.97      7.72 o 
   1  -4   4      828.49      849.66     20.36 o 
   2  -4   4     6763.32     7164.82     88.90 o 
   3  -4   4       42.67       48.15     15.17 o 
   4  -4   4       58.93       61.61     15.28 o 
   5  -4   4       93.52       94.08     19.46 o 
   6  -4   4       85.52       87.19     19.90 o 
   7  -4   4      220.37      182.94     30.39 o 
   8  -4   4      131.67      170.15     30.00 o 
  -9  -3   4        0.73        5.71     10.54 o 
  -8  -3   4        2.66       23.35     12.07 o 
  -7  -3   4       38.28       48.86     15.93 o 
  -6  -3   4       31.00       30.97      4.50 o 
  -5  -3   4       22.48       27.17      9.74 o 
  -4  -3   4       97.98      129.34     19.56 o 
  -3  -3   4       87.72       79.02      9.93 o 
  -2  -3   4       14.99       20.73      2.21 o 
  -1  -3   4       40.94       54.59      4.08 o 
   0  -3   4      324.61      317.72     10.23 o 
   1  -3   4        7.30       -0.51      1.91 o 
   2  -3   4        1.86        1.49      5.51 o 
   3  -3   4       99.78       99.78     16.80 o 
   4  -3   4      134.50      116.31     19.33 o 
   5  -3   4       65.30       58.45     15.57 o 
   6  -3   4      237.97      233.74     30.86 o 
   7  -3   4       59.53       52.74     15.71 o 
   8  -3   4        4.46       31.86     14.48 o 
  -9  -2   4       20.25       39.16     19.76 o 
  -8  -2   4        2.13       13.03     10.24 o 
  -7  -2   4      320.74      306.20     18.76 o 
  -6  -2   4      995.01     1059.86     51.50 o 
  -5  -2   4     1496.39     1517.12     32.54 o 
  -4  -2   4        1.80        1.43      1.07 o 
  -3  -2   4       29.04       28.81      2.52 o 
  -2  -2   4     1741.85     1938.78     20.38 o 
  -1  -2   4     1625.89     1553.26     18.87 o 
   0  -2   4      115.79      160.94      6.35 o 
   1  -2   4     1107.13     1086.35     50.86 o 
   2  -2   4     3253.83     3426.85     83.47 o 
   3  -2   4       17.82       15.38      7.83 o 
   4  -2   4        7.21        5.05      8.38 o 
   5  -2   4       21.52       13.85      8.46 o 
   6  -2   4      262.38      300.55     34.83 o 
   7  -2   4        4.81      -13.50     13.50 o 
   8  -2   4       17.02       32.88     15.05 o 
  -9  -1   4       64.27       85.97     23.87 o 
  -8  -1   4      158.81      153.05     14.85 o 
  -7  -1   4      177.94      193.96     15.42 o 
  -6  -1   4      410.77      414.64     16.05 o 
  -5  -1   4      533.83      584.32     17.66 o 
  -4  -1   4      322.50      325.69     12.34 o 
  -3  -1   4       26.76       14.64      3.16 o 
  -2  -1   4     1944.36     1879.07     23.94 o 
  -1  -1   4        8.61       20.25      2.61 o 
   0  -1   4      392.94      437.89      8.53 o 
   1  -1   4       47.81       32.84      8.19 o 
   3  -1   4      777.72      749.42     29.07 o 
   4  -1   4      147.93      150.51     14.21 o 
   5  -1   4       60.42       61.34     15.62 o 
   6  -1   4      143.50      174.16     26.63 o 
   7  -1   4       41.19       24.65     11.61 o 
   8  -1   4      540.78      586.56     39.10 o 
 -10   0   4       50.88       50.80     18.80 o 
  -9   0   4        0.98       -1.19      7.81 o 
  -8   0   4       23.55       22.82      8.99 o 
  -7   0   4       18.59        6.06      8.93 o 
  -6   0   4       76.18       85.44     12.87 o 
  -5   0   4      117.37      106.22      9.59 o 
  -4   0   4      217.40      236.68     12.94 o 
  -3   0   4     8565.41     8556.26     71.14 o 
  -2   0   4      485.13      543.02     23.14 o 
  -1   0   4      294.97      261.23     11.67 o 
   0   0   4      391.89      344.15     19.87 o 
   1   0   4     2418.60     2504.10     30.73 o 
   2   0   4       50.74       64.71      7.75 o 
   3   0   4        7.14        4.66      6.21 o 
   4   0   4      633.65      622.01     28.39 o 
   5   0   4       94.78      100.81     13.32 o 
   6   0   4       68.79       77.88     12.50 o 
   7   0   4      210.46      210.40     21.90 o 
   8   0   4       30.36       26.43      8.65 o 
 -10   1   4       82.15      152.47     31.98 o 
  -9   1   4       71.84       87.56     17.95 o 
  -8   1   4       80.35       85.72     17.19 o 
  -7   1   4       47.04       37.44     12.04 o 
  -6   1   4      155.64       31.06     62.74 o 
  -5   1   4      212.15      184.38     23.41 o 
  -4   1   4      237.22      233.62     14.67 o 
  -3   1   4      292.36      404.92     33.81 o 
  -2   1   4      354.23      323.49     15.13 o 
  -1   1   4     1375.75     1352.60     40.39 o 
   0   1   4       82.56       72.15     11.09 o 
   1   1   4       69.47       75.06      6.18 o 
   2   1   4        4.99        6.91      2.57 o 
   3   1   4        6.57       10.46      3.32 o 
   4   1   4      495.83      515.11     24.80 o 
   5   1   4      203.28      181.00     17.50 o 
   6   1   4       13.11       13.28      6.74 o 
   7   1   4        2.72        1.05      5.18 o 
   8   1   4       16.91       -0.34      6.34 o 
  -9   2   4      136.81      147.41     23.70 o 
  -8   2   4      303.39      254.05     30.28 o 
  -7   2   4       36.84       37.16     13.70 o 
  -6   2   4        0.70        0.10     10.36 o 
  -5   2   4       21.52       11.05      8.45 o 
  -4   2   4      239.90      316.19     15.21 o 
  -3   2   4      143.97      139.66     11.91 o 
  -2   2   4     3018.18     3133.61     70.80 o 
  -1   2   4       19.86       31.56      4.99 o 
   0   2   4      381.70      371.56     11.28 o 
   1   2   4      491.34      448.19     12.13 o 
   2   2   4        0.99       -0.47      2.38 o 
   3   2   4        1.21        3.96      3.27 o 
   4   2   4     1401.47     1426.42     34.13 o 
   5   2   4       16.16       19.52      6.42 o 
   6   2   4        3.75        6.10      5.36 o 
   7   2   4      317.09      369.10     29.36 o 
   8   2   4       61.81       75.65     15.73 o 
 -10   3   4       23.34       17.27     11.32 o 
  -9   3   4       11.44       26.13     12.74 o 
  -8   3   4      164.29      184.42     27.82 o 
  -7   3   4       13.22       14.48     11.90 o 
  -6   3   4      352.19      350.95     33.48 o 
  -5   3   4      288.12      303.64     30.09 o 
  -4   3   4      136.66      148.08     14.77 o 
  -3   3   4     1038.65      301.44    556.75 o 
  -2   3   4      125.03      118.25     11.15 o 
  -1   3   4       73.35      117.37     21.34 o 
   0   3   4      440.30      425.14     12.75 o 
   1   3   4      168.62      187.72      8.88 o 
   2   3   4        0.72       -1.02      2.01 o 
   3   3   4     1128.33     1210.65     29.80 o 
   4   3   4       83.57       75.51      8.22 o 
   5   3   4      492.40      477.21     41.34 o 
   6   3   4       69.98       84.85     13.43 o 
   7   3   4        1.28        6.28      5.36 o 
 -10   4   4        0.54       32.12     14.99 o 
  -9   4   4       32.45       42.63     16.13 o 
  -8   4   4       13.32       23.25     14.46 o 
  -7   4   4       54.88       49.94     16.05 o 
  -6   4   4        3.92       24.68     13.60 o 
  -5   4   4     2334.77     2320.90     85.37 o 
  -4   4   4       45.79       38.54      8.57 o 
  -3   4   4      552.57      521.11     37.43 o 
  -2   4   4       23.88       39.31      7.85 o 
  -1   4   4      436.68      531.15     19.24 o 
   0   4   4       82.33       81.08      6.55 o 
   1   4   4       70.41       60.70      5.83 o 
   2   4   4     1172.41     1193.92     29.46 o 
   3   4   4      149.22      152.31     11.41 o 
   4   4   4        0.45        2.08      3.94 o 
   5   4   4      138.29      119.38     22.22 o 
   6   4   4       56.16       60.51     22.52 o 
   7   4   4       16.61        7.44      8.49 o 
  -9   5   4       16.19        2.84      9.69 o 
  -8   5   4        0.28        2.03     10.27 o 
  -7   5   4      137.13      144.30     25.83 o 
  -6   5   4      777.50      778.74     55.03 o 
  -5   5   4       74.93       90.40     15.42 o 
  -4   5   4       36.45       51.57     15.22 o 
  -3   5   4      107.93      102.42     20.25 o 
  -2   5   4        1.41       -1.53      8.82 o 
  -1   5   4      132.59      123.79     10.49 o 
   0   5   4        5.35        8.14      3.88 o 
   1   5   4        0.09       -0.21      3.76 o 
   2   5   4      250.27      237.70     14.14 o 
   3   5   4      261.63      231.73     14.52 o 
   4   5   4      477.26      459.86     28.66 o 
   5   5   4       11.03        8.17      4.72 o 
   6   5   4        0.04        3.60     11.35 o 
   7   5   4       17.68       39.79     16.89 o 
  -9   6   4        3.97        1.04     12.31 o 
  -8   6   4       56.24       42.14     16.98 o 
  -7   6   4      281.86      339.18     40.30 o 
  -6   6   4      439.98      449.61     44.61 o 
  -5   6   4      562.06      481.31     31.84 o 
  -4   6   4      267.53      297.27     34.34 o 
  -3   6   4       40.05       18.95     11.29 o 
  -2   6   4      117.56       99.81     12.77 o 
  -1   6   4        0.27        8.43      6.27 o 
   0   6   4       92.41       92.79     11.55 o 
   1   6   4      563.51      561.39     22.68 o 
   2   6   4     1056.62     1052.03     38.16 o 
   3   6   4      167.59      159.00     15.85 o 
   4   6   4        0.75        0.69      3.76 o 
   5   6   4       17.99       34.25      8.40 o 
   6   6   4       35.45       48.22     18.33 o 
  -9   7   4        8.64       29.08     18.02 o 
  -8   7   4       44.56       50.21     21.32 o 
  -7   7   4      148.55      179.48     32.76 o 
  -6   7   4       19.73       41.33     12.46 o 
  -5   7   4      844.55      858.50     62.41 o 
  -4   7   4      605.98      562.85     48.52 o 
  -3   7   4      297.02      295.94     34.21 o 
  -2   7   4        0.87        7.37     12.43 o 
  -1   7   4      154.65      160.05     25.95 o 
   0   7   4        0.47       -1.36      4.73 o 
   1   7   4      177.10      165.24     20.39 o 
   2   7   4       51.87       69.73     10.74 o 
   3   7   4       33.53       34.46      7.98 o 
   4   7   4       66.77       61.42     10.88 o 
   5   7   4      125.69      174.89     30.78 o 
  -8   8   4       14.70       20.73     10.45 o 
  -7   8   4       34.02       47.61     13.91 o 
  -6   8   4       18.75       16.46     13.43 o 
  -5   8   4       73.30       91.39     23.86 o 
  -4   8   4        0.02        8.57     11.62 o 
  -3   8   4       70.69       61.48     18.20 o 
  -2   8   4     1060.31     1073.03     62.74 o 
  -1   8   4       12.09       12.06      6.35 o 
   0   8   4      816.88      794.66     37.21 o 
   1   8   4       65.52       55.78     10.07 o 
   2   8   4      224.19      210.90     19.35 o 
   3   8   4      121.12      130.86     15.80 o 
   4   8   4       63.80       66.72     19.38 o 
   5   8   4       45.41       45.18     17.42 o 
  -8   9   4      108.11      132.10     22.37 o 
  -7   9   4       68.44       45.30     21.12 o 
  -6   9   4      120.58      107.57     27.49 o 
  -5   9   4      194.39      212.32     35.69 o 
  -4   9   4      578.44      569.91     53.39 o 
  -3   9   4       79.10       45.74     15.53 o 
  -2   9   4        2.28       -7.34     11.04 o 
  -1   9   4      347.63      321.08     25.31 o 
   0   9   4        6.80        8.10      4.31 o 
   1   9   4       16.16        8.48      8.50 o 
   2   9   4       57.28       52.46     18.22 o 
   3   9   4        0.72        0.55     11.45 o 
   4   9   4       45.62       40.04     15.91 o 
  -7  10   4        0.78       21.90     17.83 o 
  -6  10   4       52.72       61.06     21.91 o 
  -5  10   4       60.73       56.14     19.01 o 
  -4  10   4       47.55       54.89     20.09 o 
  -3  10   4      197.58      157.44     27.61 o 
  -2  10   4       37.85       29.92     12.35 o 
  -1  10   4       98.92      109.49     21.69 o 
   0  10   4        9.24        4.53      5.56 o 
   1  10   4       15.94       13.84     15.22 o 
   2  10   4      168.22      213.25     21.47 o 
   3  10   4       20.59        4.30      9.73 o 
  -6  11   4       82.28      107.08     27.32 o 
  -5  11   4       26.36       53.21     21.49 o 
  -4  11   4       58.01      111.98     26.63 o 
  -3  11   4       12.47       -8.70     13.28 o 
  -2  11   4        0.70       -8.93     10.42 o 
  -1  11   4       29.79       36.90     14.02 o 
   0  11   4       72.03       98.46     15.82 o 
   1  11   4       47.84       44.58     10.85 o 
  -3  12   4        0.16      -12.63     14.62 o 
  -2  12   4      145.40      164.97     29.31 o 
  -2 -12   5       25.13       -1.63      6.73 o 
  -1 -12   5        5.40       -6.95     11.30 o 
   0 -12   5        0.67        8.35     14.92 o 
   1 -12   5       20.12       18.89     10.24 o 
   2 -12   5       53.90       65.33     21.96 o 
   3 -12   5       45.96       44.89     17.83 o 
   4 -12   5       21.24        8.49     10.86 o 
  -4 -11   5      164.26      163.20     34.68 o 
  -3 -11   5        4.25        6.32      8.90 o 
  -2 -11   5       34.32       34.07     15.86 o 
  -1 -11   5       68.70       45.61     17.18 o 
   0 -11   5       43.74       52.87     21.17 o 
   1 -11   5      118.85      111.88     17.19 o 
   2 -11   5      143.40      151.30     28.00 o 
   3 -11   5       43.59       33.30     13.98 o 
   4 -11   5       18.08        0.22      9.36 o 
   5 -11   5        0.07      -14.22     14.22 o 
  -5 -10   5       43.36       60.28     22.32 o 
  -4 -10   5       24.69       45.06     18.27 o 
  -3 -10   5      104.72       69.01     21.50 o 
  -2 -10   5      159.81      147.22     29.21 o 
  -1 -10   5      140.15      154.57     17.62 o 
   0 -10   5       53.11       54.19     11.76 o 
   1 -10   5        3.43       14.43      8.13 o 
   2 -10   5        0.19       -9.01     10.87 o 
   3 -10   5       21.54       27.80     14.91 o 
   4 -10   5      157.70      177.33     31.43 o 
   5 -10   5      147.40      162.11     32.59 o 
   6 -10   5        7.01       28.05     13.48 o 
  -6  -9   5        0.83       -4.95      9.37 o 
  -5  -9   5       44.11       54.67     19.91 o 
  -4  -9   5      165.47      164.31     31.22 o 
  -3  -9   5      542.50      588.24     55.52 o 
  -2  -9   5      125.68       91.92     16.91 o 
  -1  -9   5       61.38       56.10     13.26 o 
   0  -9   5      312.46      297.16     23.57 o 
   1  -9   5      304.23      328.54     25.41 o 
   2  -9   5       21.97       18.62     11.07 o 
   3  -9   5        2.56       10.77      8.51 o 
   4  -9   5       91.18      116.70     24.74 o 
   5  -9   5       34.75       15.98      9.45 o 
   6  -9   5       13.88       26.41     13.68 o 
   7  -9   5      106.09      119.73     28.30 o 
  -7  -8   5        2.96       -6.86     10.27 o 
  -6  -8   5        1.95        4.69      5.85 o 
  -5  -8   5        1.39       -0.05     12.03 o 
  -4  -8   5      418.81      409.79     45.85 o 
  -3  -8   5      172.31      189.32     30.13 o 
  -2  -8   5       59.18       50.22      6.34 o 
  -1  -8   5       55.44       54.64      7.59 o 
   0  -8   5       22.29       11.79      4.31 o 
   1  -8   5       10.44        9.78      6.54 o 
   2  -8   5       53.65       70.18     17.26 o 
   3  -8   5       15.91       27.73     12.66 o 
   4  -8   5       37.65       22.95     10.95 o 
   5  -8   5      101.33       96.50     22.31 o 
   6  -8   5       56.48       92.01     25.34 o 
   7  -8   5       54.74       69.23     22.03 o 
  -7  -7   5       96.28      114.38     28.01 o 
  -6  -7   5      215.25      206.34     34.81 o 
  -5  -7   5        7.23        0.05      9.02 o 
  -4  -7   5      521.12      459.44     45.73 o 
  -3  -7   5      387.99      384.09     40.28 o 
  -2  -7   5      697.52      715.40     30.14 o 
  -1  -7   5       65.16       55.41      5.71 o 
   0  -7   5      816.01      853.72     28.84 o 
   1  -7   5       71.18       70.98      8.75 o 
   2  -7   5       55.29       42.68     13.37 o 
   3  -7   5        0.53       -3.04      8.60 o 
   4  -7   5      459.48      437.99     43.15 o 
   5  -7   5       14.51       14.42     12.91 o 
   6  -7   5        7.52        3.29      8.91 o 
   7  -7   5       10.06       44.83     19.45 o 
  -8  -6   5      404.25      478.72     57.58 o 
  -7  -6   5       11.55       -4.94      8.64 o 
  -6  -6   5       11.56       31.13     13.69 o 
  -5  -6   5      112.06      110.80     23.31 o 
  -4  -6   5      379.60      351.91     38.19 o 
  -3  -6   5      722.03      739.19     51.30 o 
  -2  -6   5      468.24      448.99     14.22 o 
  -1  -6   5      626.26      657.43     18.29 o 
   0  -6   5       46.91       50.62      6.01 o 
   1  -6   5      416.40      403.15     16.67 o 
   2  -6   5      760.90      771.29     34.46 o 
   3  -6   5      331.66      335.62     34.91 o 
   4  -6   5      138.41      141.07     24.83 o 
   5  -6   5       53.87       36.69     14.71 o 
   6  -6   5       35.53       15.12     10.66 o 
   7  -6   5        0.08       -5.36      8.19 o 
   8  -6   5        7.28        3.22     10.07 o 
  -8  -5   5        2.36       40.20     17.96 o 
  -7  -5   5      102.95      127.55     27.61 o 
  -6  -5   5      258.55      296.40     38.46 o 
  -5  -5   5     1638.43     1580.43     81.43 o 
  -4  -5   5       24.96       25.95     10.61 o 
  -3  -5   5      159.84      180.53     23.91 o 
  -2  -5   5        0.05       -1.29      4.21 o 
  -1  -5   5       53.45       64.65      5.47 o 
   0  -5   5        3.35        3.44      2.06 o 
   1  -5   5        0.40        3.50      2.54 o 
   2  -5   5     2224.33     2148.87     42.71 o 
   3  -5   5       50.24       35.74      8.01 o 
   4  -5   5       67.19       65.77     16.52 o 
   5  -5   5      117.15      109.53     22.44 o 
   6  -5   5        5.42        7.75     11.65 o 
   7  -5   5        5.76       -6.19     11.81 o 
   8  -5   5       17.34       15.87     11.73 o 
  -9  -4   5      115.77      165.12     34.49 o 
  -8  -4   5       19.65        2.49      8.66 o 
  -7  -4   5      291.42      292.28     39.97 o 
  -6  -4   5        1.22       -5.06      7.70 o 
  -5  -4   5      279.38      252.53     31.50 o 
  -4  -4   5       66.15       61.55     15.38 o 
  -3  -4   5       74.79       72.52     10.28 o 
  -2  -4   5      545.57      534.65     12.71 o 
  -1  -4   5      414.78      427.49     12.90 o 
   0  -4   5      397.00      399.20     13.18 o 
   1  -4   5      328.68      302.92     17.63 o 
   2  -4   5     7293.65     7538.80     92.69 o 
   3  -4   5      325.73      359.07     28.46 o 
   4  -4   5      123.64      126.28     22.33 o 
   5  -4   5      107.86      117.23     22.31 o 
   6  -4   5       13.08       14.33      9.31 o 
   7  -4   5        4.96       -5.66     11.52 o 
   8  -4   5      185.78      171.38     31.43 o 
  -9  -3   5       18.48       26.48     12.44 o 
  -8  -3   5        8.82       15.81     12.47 o 
  -7  -3   5      226.86      236.24     35.03 o 
  -6  -3   5      170.12      139.24     24.39 o 
  -5  -3   5      887.37      825.39     54.00 o 
  -4  -3   5      894.98      838.62     49.12 o 
  -3  -3   5     1878.91     1970.46     22.00 o 
  -2  -3   5     1342.82     1338.97     17.17 o 
  -1  -3   5       79.27       92.65      5.68 o 
   0  -3   5      590.72      584.44     14.30 o 
   1  -3   5      111.40       81.97      6.93 o 
   2  -3   5     1550.27     1490.11    106.16 o 
   3  -3   5      943.96      904.37     51.35 o 
   4  -3   5        1.78        3.46      7.45 o 
   5  -3   5        8.87        1.01      6.90 o 
   6  -3   5      124.11      128.63     24.93 o 
   7  -3   5      116.78      132.72     25.48 o 
   8  -3   5       48.67       27.59     12.63 o 
  -9  -2   5        4.50        7.22      9.87 o 
  -8  -2   5      298.72      280.32     39.00 o 
  -7  -2   5        4.53        3.57      3.84 o 
  -6  -2   5       50.64       44.76      6.89 o 
  -5  -2   5     1065.36     1084.67     19.10 o 
  -4  -2   5        5.80        4.98      1.64 o 
  -3  -2   5       98.40      115.61      6.43 o 
  -2  -2   5      170.28      212.18      8.67 o 
  -1  -2   5     2457.14     2379.86     25.32 o 
   0  -2   5        2.56        3.77      1.55 o 
   1  -2   5      166.07      174.10     10.41 o 
   2  -2   5       17.85       21.52      9.44 o 
   3  -2   5        1.18        0.51      6.31 o 
   4  -2   5       31.63       39.13     11.70 o 
   5  -2   5      790.64      780.78     54.52 o 
   6  -2   5       25.07       23.66     12.75 o 
   7  -2   5       19.94       18.45     11.11 o 
   8  -2   5      185.95      184.12     31.89 o 
  -9  -1   5        4.75        3.04     11.36 o 
  -8  -1   5       53.68       50.02     11.08 o 
  -7  -1   5        6.55       10.39      6.08 o 
  -6  -1   5      144.34      149.80     12.44 o 
  -5  -1   5       29.29       24.04      4.23 o 
  -4  -1   5      167.33      179.90      9.22 o 
  -3  -1   5     2794.54     2994.43     36.03 o 
  -2  -1   5      874.14      882.47     18.21 o 
  -1  -1   5      456.61      424.89     11.67 o 
   0  -1   5       93.37       96.60      5.12 o 
   1  -1   5        0.15        2.91      5.67 o 
   2  -1   5      190.18      219.27     21.61 o 
   3  -1   5        4.18       12.55      5.30 o 
   4  -1   5      350.48      351.12     34.30 o 
   5  -1   5      477.68      484.92     42.81 o 
   6  -1   5       19.58       10.23      6.90 o 
   7  -1   5      232.74      273.64     26.03 o 
   8  -1   5       14.53        9.61      8.85 o 
 -10   0   5       30.32       34.74     15.71 o 
  -9   0   5      124.95      108.59     26.80 o 
  -8   0   5       46.57       31.17     10.73 o 
  -7   0   5      375.87      115.91    175.88 o 
  -6   0   5      174.30      180.82     14.14 o 
  -5   0   5        2.32        3.76      8.65 o 
  -4   0   5       64.24       60.82      7.54 o 
  -3   0   5      233.18      223.98     12.65 o 
  -2   0   5      101.71      114.66      9.04 o 
  -1   0   5      283.80      197.60      7.67 o 
   0   0   5      436.34      437.04     25.18 o 
   1   0   5       35.61       45.47      5.70 o 
   2   0   5      246.26      256.05     11.91 o 
   3   0   5      526.20      552.35     19.75 o 
   4   0   5      286.97      289.00     20.51 o 
   5   0   5        1.57        8.26      5.64 o 
   6   0   5       95.61       87.24     19.02 o 
   7   0   5       42.24       62.22     14.28 o 
   8   0   5        1.05       -5.53      9.47 o 
 -10   1   5       69.25       77.70     23.09 o 
  -9   1   5      113.44       77.02     17.72 o 
  -8   1   5        6.14        1.06      9.13 o 
  -7   1   5      104.04      108.79     19.14 o 
  -6   1   5      342.04      184.88    128.63 o 
  -5   1   5      145.48      142.02     12.86 o 
  -4   1   5      145.29      153.46     12.50 o 
  -3   1   5      181.46      254.42     14.90 o 
  -2   1   5      901.51      802.18     25.40 o 
  -1   1   5      164.24      154.97     11.36 o 
   0   1   5     2231.55     2188.70     24.97 o 
   1   1   5       95.92       89.62      8.27 o 
   2   1   5      213.05      214.87     17.77 o 
   3   1   5      307.50      320.92     21.72 o 
   4   1   5       67.95       65.50     13.05 o 
   5   1   5      293.88      308.53     23.34 o 
   6   1   5       48.67       61.14     17.46 o 
   7   1   5       12.70        8.17     16.35 o 
   8   1   5       27.08       12.31     28.85 o 
  -9   2   5        0.14       -0.42      7.65 o 
  -8   2   5        9.13       -2.37      6.25 o 
  -7   2   5      420.28      438.39     27.08 o 
  -6   2   5      673.67      586.34     42.38 o 
  -5   2   5        1.29        2.20      8.96 o 
  -4   2   5      430.25      118.07    206.33 o 
  -3   2   5     1564.68     1558.34     39.80 o 
  -2   2   5     2596.00     2584.94     67.42 o 
  -1   2   5     2744.85     3014.82     43.49 o 
   0   2   5       17.54       19.39      2.81 o 
   1   2   5      405.51      390.80     11.62 o 
   2   2   5       84.87       77.00      7.01 o 
   3   2   5     1281.00     1271.46     31.05 o 
   4   2   5      126.49      134.81     13.66 o 
   5   2   5        4.28       15.56      7.37 o 
   6   2   5       83.73       76.49     16.84 o 
   7   2   5        5.92       -0.33      5.28 o 
 -10   3   5       17.32       22.45     13.47 o 
  -9   3   5       30.54       41.55     11.22 o 
  -8   3   5        9.76        9.39      7.97 o 
  -7   3   5      408.23      402.74     27.27 o 
  -6   3   5     1274.45     1349.84     67.91 o 
  -5   3   5      354.14      309.82     21.84 o 
  -4   3   5        1.37       -3.51      8.52 o 
  -3   3   5      614.70      625.63     38.31 o 
  -2   3   5      307.53      362.53     27.19 o 
  -1   3   5      653.54      630.28     28.14 o 
   0   3   5      882.50      997.73     19.96 o 
   1   3   5       29.34       21.48      3.40 o 
   2   3   5      453.99      448.05     19.88 o 
   3   3   5      652.43      681.49     28.98 o 
   4   3   5      207.97      196.30     17.09 o 
   5   3   5        0.03        4.44      6.88 o 
   6   3   5      146.63      154.77     19.07 o 
   7   3   5        1.05       -2.29      7.80 o 
  -9   4   5       23.13       31.34     12.34 o 
  -8   4   5       22.65       10.94     15.73 o 
  -7   4   5      236.37      215.90     21.45 o 
  -6   4   5       36.44       30.83     12.55 o 
  -5   4   5      892.85      893.20     55.41 o 
  -4   4   5       26.96       19.26     12.43 o 
  -3   4   5      795.23      801.69     33.25 o 
  -2   4   5       10.70        7.29      4.19 o 
  -1   4   5      102.74      112.54      9.36 o 
   0   4   5       36.94       39.33      4.81 o 
   1   4   5      218.26      217.26     10.86 o 
   2   4   5      145.14      146.20     17.84 o 
   3   4   5        0.29        7.19      4.89 o 
   4   4   5      243.17      229.11     19.52 o 
   5   4   5        7.62       11.65     10.04 o 
   6   4   5        0.00       -5.54      5.54 o 
   7   4   5       52.61       37.52     16.69 o 
  -9   5   5        1.75        0.26      7.39 o 
  -8   5   5        5.86       10.31      7.64 o 
  -7   5   5      160.45      182.63     21.07 o 
  -6   5   5       21.32        5.69     11.70 o 
  -5   5   5     1362.32     1361.98     71.52 o 
  -4   5   5       24.02       34.05     15.42 o 
  -3   5   5      233.07      227.91     27.37 o 
  -2   5   5       14.38       13.36      8.64 o 
  -1   5   5       17.19        6.17     16.50 o 
   0   5   5      107.69      113.68     11.96 o 
   1   5   5      220.26      174.99     14.95 o 
   2   5   5      945.77      961.95     35.54 o 
   3   5   5     1945.27     1943.44     53.85 o 
   4   5   5      124.34      130.65     14.94 o 
   5   5   5       38.36       22.95      9.73 o 
   6   5   5        7.56       -1.12      9.40 o 
  -9   6   5       40.72       49.49     13.77 o 
  -8   6   5       33.66       40.04     12.16 o 
  -7   6   5        0.31        6.94     11.67 o 
  -6   6   5      118.94      172.19     29.24 o 
  -5   6   5     1031.45     1097.83     67.82 o 
  -4   6   5       43.90       40.56     15.88 o 
  -3   6   5      107.64      138.99     23.52 o 
  -2   6   5       21.30       29.17      7.58 o 
  -1   6   5     2411.87     2340.88     81.41 o 
   0   6   5     1069.73     1006.09     39.23 o 
   1   6   5      308.19      305.72     25.29 o 
   2   6   5      232.66      223.89     18.46 o 
   3   6   5      296.67      280.05     21.46 o 
   4   6   5      107.35       81.77     12.48 o 
   5   6   5      168.15      164.64     18.42 o 
   6   6   5       67.10       76.58     21.47 o 
  -9   7   5       37.49       20.16     16.57 o 
  -8   7   5        0.77       23.40     18.21 o 
  -7   7   5       13.64       -1.99     12.59 o 
  -6   7   5        1.06       -3.38      9.50 o 
  -5   7   5       47.53       32.53     16.88 o 
  -4   7   5       13.63       25.56     14.87 o 
  -3   7   5      655.91      663.77     49.89 o 
  -2   7   5      103.41       71.26     16.60 o 
  -1   7   5     1514.77     1505.92     68.75 o 
   0   7   5      644.22      650.12     32.07 o 
   1   7   5      167.03      163.18     16.17 o 
   2   7   5       15.21        9.24      4.37 o 
   3   7   5       70.86       54.81     16.51 o 
   4   7   5      102.79       70.34     15.67 o 
   5   7   5      246.94      244.45     37.39 o 
  -8   8   5      222.81      220.05     38.80 o 
  -7   8   5       84.14       93.05     25.19 o 
  -6   8   5       32.42       27.34     12.30 o 
  -5   8   5      729.31      778.91     62.50 o 
  -4   8   5        2.34       -3.99     11.77 o 
  -3   8   5       32.49       29.47     12.43 o 
  -2   8   5      573.94      509.54     44.32 o 
  -1   8   5      151.78      195.29     27.32 o 
   0   8   5       37.26       29.21      8.87 o 
   1   8   5      184.51      170.24     26.05 o 
   2   8   5       82.80       76.60     28.74 o 
   3   8   5       50.26       75.40     16.32 o 
   4   8   5        1.91        4.40      6.48 o 
  -7   9   5       69.23      100.83     26.44 o 
  -6   9   5        2.00        8.29     11.86 o 
  -5   9   5       83.26       74.06     21.69 o 
  -4   9   5       69.84       51.57     17.50 o 
  -3   9   5       82.34       66.18     17.41 o 
  -2   9   5      199.38      184.11     28.33 o 
  -1   9   5        3.83       13.99     10.87 o 
   0   9   5       24.82       34.06      8.90 o 
   1   9   5      295.58      342.81     26.38 o 
   2   9   5       20.81       11.12      5.58 o 
   3   9   5        1.53       17.16     11.02 o 
  -7  10   5       56.72       54.01     23.18 o 
  -6  10   5      128.00      123.13     28.92 o 
  -5  10   5        7.83       36.14     18.15 o 
  -4  10   5       15.85       26.38     14.58 o 
  -3  10   5       78.58       46.24     16.04 o 
  -2  10   5      121.85      107.89     22.36 o 
  -1  10   5        1.44       10.41     10.28 o 
   0  10   5        0.21       -3.38     19.85 o 
   1  10   5      164.37      191.20     20.84 o 
   2  10   5       28.35       26.18      8.10 o 
  -5  11   5        0.03       24.69     16.78 o 
  -4  11   5      151.36      167.29     31.08 o 
  -3  11   5       32.60       68.47     19.96 o 
  -2  11   5        5.84        3.77      7.37 o 
  -1  11   5       24.75       21.46     12.52 o 
   0  11   5       24.98       22.46      8.42 o 
  -2 -12   6       20.76       46.24     18.96 o 
  -1 -12   6       80.24       98.54     25.09 o 
   0 -12   6        0.13        6.74      7.05 o 
   1 -12   6        2.88       -3.05      8.43 o 
   2 -12   6       51.38       45.14     17.37 o 
   3 -12   6      148.95       97.70     26.09 o 
  -4 -11   6        1.78       41.19     18.09 o 
  -3 -11   6      207.78      238.79     39.77 o 
  -2 -11   6        0.03       -1.91      8.76 o 
  -1 -11   6        7.82       14.39     10.08 o 
   0 -11   6        3.17        3.04      5.32 o 
   1 -11   6       43.88       40.19     10.69 o 
   2 -11   6       80.25      100.10     22.88 o 
   3 -11   6       13.63       21.19     13.26 o 
   4 -11   6        8.69       41.18     17.95 o 
   5 -11   6      244.78      294.03     43.32 o 
  -5 -10   6       30.22       69.24     23.75 o 
  -4 -10   6       20.51       16.59     12.06 o 
  -3 -10   6        0.09        2.91      9.75 o 
  -2 -10   6      255.24      274.23     38.97 o 
  -1 -10   6       55.03       55.64     11.00 o 
   0 -10   6        0.50       -5.52      5.83 o 
   1 -10   6       91.13      114.86     46.10 o 
   2 -10   6       44.88       27.20     14.64 o 
   3 -10   6       95.53       88.85     21.08 o 
   4 -10   6        1.32        5.20      9.72 o 
   5 -10   6      108.26       63.31     19.63 o 
   6 -10   6       30.55        3.40     11.51 o 
  -6  -9   6        0.07       -9.59     10.55 o 
  -5  -9   6       30.01       15.97     11.86 o 
  -4  -9   6        7.22       14.47     12.44 o 
  -3  -9   6      164.10      165.80     30.27 o 
  -2  -9   6        6.88       19.96      6.65 o 
  -1  -9   6      427.18      414.54     32.76 o 
   0  -9   6      135.22      112.48     14.93 o 
   1  -9   6      340.05      311.23     25.02 o 
   2  -9   6        1.02       -6.13     11.50 o 
   3  -9   6       13.96       38.72     14.90 o 
   4  -9   6        3.94       11.13     10.77 o 
   5  -9   6       38.15       51.54     18.02 o 
   6  -9   6       59.06       86.36     23.61 o 
  -7  -8   6        8.10       44.65     20.51 o 
  -6  -8   6       58.21       82.68     23.01 o 
  -5  -8   6      125.57      160.19     30.43 o 
  -4  -8   6      223.64      258.08     36.39 o 
  -3  -8   6      257.37      248.03     33.97 o 
  -2  -8   6      357.10      369.15     23.23 o 
  -1  -8   6       41.31       12.40     12.10 o 
   0  -8   6        4.51       -2.33      5.67 o 
   1  -8   6      214.30      194.60     18.72 o 
   2  -8   6      344.00      393.47     38.84 o 
   3  -8   6      343.33      389.64     40.32 o 
   4  -8   6      128.86      150.55     27.33 o 
   5  -8   6        2.42        1.93      6.86 o 
   6  -8   6        6.21       22.12     11.64 o 
   7  -8   6       43.12       53.02     22.48 o 
  -7  -7   6        0.03      -11.13     11.69 o 
  -6  -7   6      175.18      266.00     38.76 o 
  -5  -7   6        7.16       18.66     10.82 o 
  -4  -7   6       14.10        6.20      6.61 o 
  -3  -7   6      418.27      387.36     40.17 o 
  -2  -7   6      390.62      393.05     17.77 o 
  -1  -7   6        1.04        0.62      3.27 o 
   0  -7   6      377.07      394.03     33.58 o 
   1  -7   6       86.34       78.21     11.78 o 
   2  -7   6      191.42      195.19     26.37 o 
   3  -7   6       81.80       89.26     19.78 o 
   4  -7   6      104.89       64.42     17.42 o 
   5  -7   6        0.08       -5.62      8.43 o 
   6  -7   6        0.63       -6.72      9.34 o 
   7  -7   6       20.25       41.87     16.82 o 
  -8  -6   6       62.41       92.57     26.39 o 
  -7  -6   6       13.70       29.52     15.13 o 
  -6  -6   6        9.53       26.73     12.69 o 
  -5  -6   6       81.22       90.70     21.52 o 
  -4  -6   6      626.15      651.48     51.53 o 
  -3  -6   6       35.29       43.19     10.58 o 
  -2  -6   6       50.46       47.23      5.19 o 
  -1  -6   6       12.60       15.78      3.71 o 
   0  -6   6        1.38        4.36      2.94 o 
   1  -6   6      135.94      136.03      9.76 o 
   2  -6   6        9.43        3.20      4.53 o 
   3  -6   6     1287.87     1366.81     71.08 o 
   4  -6   6        0.97       -3.66      9.86 o 
   5  -6   6       56.00       37.53     16.51 o 
   6  -6   6       56.81       54.08     17.66 o 
   7  -6   6        0.02       -2.02     11.83 o 
  -8  -5   6       24.77       33.99     15.73 o 
  -7  -5   6      153.49      235.41     36.87 o 
  -6  -5   6      143.58      155.62     28.00 o 
  -5  -5   6        4.55       -5.28      8.53 o 
  -4  -5   6       19.31       17.26     11.08 o 
  -3  -5   6        6.20        5.06      1.90 o 
  -2  -5   6       27.92       25.59      4.23 o 
  -1  -5   6       22.84       28.84      4.16 o 
   0  -5   6       34.01       14.26     11.23 o 
   1  -5   6       61.94       61.34     12.83 o 
   2  -5   6       88.47       89.93     18.24 o 
   3  -5   6      201.90      214.98     18.57 o 
   4  -5   6      592.89      613.93     49.22 o 
   5  -5   6        3.06       -7.87      7.87 o 
   6  -5   6       24.31        6.39      9.77 o 
   7  -5   6       28.26       22.27     12.48 o 
   8  -5   6        9.65       28.91     14.88 o 
  -9  -4   6        9.62        2.13      8.09 o 
  -8  -4   6       51.31       70.50     21.79 o 
  -7  -4   6       94.51      116.63     25.58 o 
  -6  -4   6      375.19      348.79     39.55 o 
  -5  -4   6     1270.60     1293.73     70.04 o 
  -4  -4   6      499.53      523.47     41.10 o 
  -3  -4   6       96.09       96.11      5.32 o 
  -2  -4   6        7.76        7.60      2.22 o 
  -1  -4   6      535.48      574.97     18.71 o 
   0  -4   6      892.06      868.87     19.88 o 
   1  -4   6      117.94      124.47     11.68 o 
   2  -4   6      168.10      160.70     11.53 o 
   3  -4   6     1820.64     1778.02     49.35 o 
   4  -4   6      369.66      357.81     37.65 o 
   5  -4   6        6.06        5.34      7.82 o 
   6  -4   6       19.02       33.14     14.45 o 
   7  -4   6       43.18       42.31     17.59 o 
   8  -4   6       85.66      116.21     27.94 o 
  -9  -3   6       28.36       17.69     14.66 o 
  -8  -3   6      175.44      190.58     33.10 o 
  -7  -3   6      212.08      154.99     28.03 o 
  -6  -3   6        8.92        8.02      1.23 o 
  -5  -3   6      650.11      608.73     40.66 o 
  -4  -3   6      519.05      486.29     11.96 o 
  -3  -3   6       19.63       26.29      5.52 o 
  -2  -3   6       14.68       10.57      2.15 o 
  -1  -3   6       33.15       30.72      3.50 o 
   0  -3   6      133.55      151.61      7.63 o 
   1  -3   6       83.30       72.78      8.41 o 
   2  -3   6       70.68       53.69      7.90 o 
   3  -3   6      101.74      116.88     19.66 o 
   4  -3   6       41.66       27.51     14.03 o 
   5  -3   6      168.30      153.83     25.85 o 
   6  -3   6       76.84      117.58     25.49 o 
   7  -3   6        3.70      -13.68     13.68 o 
   8  -3   6        4.02        8.08      8.36 o 
  -9  -2   6       39.37       30.55     15.07 o 
  -8  -2   6        5.68        7.21      9.08 o 
  -7  -2   6       72.00       66.93      8.53 o 
  -6  -2   6       38.31       36.25      7.08 o 
  -5  -2   6       41.86       43.36      4.33 o 
  -4  -2   6       16.35       15.35      3.21 o 
  -3  -2   6       60.29       49.14      4.96 o 
  -2  -2   6     3121.65     3144.27     36.66 o 
  -1  -2   6      388.67      341.01     10.46 o 
   0  -2   6      521.30      515.84     11.68 o 
   1  -2   6        0.98        1.54      2.15 o 
   2  -2   6      972.88     1000.43     35.08 o 
   3  -2   6       37.00       26.87      9.45 o 
   4  -2   6       57.64       52.64     16.13 o 
   5  -2   6      370.99      360.74     39.09 o 
   6  -2   6      158.22      143.32     26.99 o 
   7  -2   6       12.32        5.40      8.02 o 
   8  -2   6       23.20       40.19     18.95 o 
  -9  -1   6        9.73       18.54     12.44 o 
  -8  -1   6      160.01      154.57     15.38 o 
  -7  -1   6      168.91      148.10     16.35 o 
  -6  -1   6       19.16       29.01      6.09 o 
  -5  -1   6       84.45       82.41      7.37 o 
  -4  -1   6      496.57      471.42     15.80 o 
  -3  -1   6      103.83      116.61      7.80 o 
  -2  -1   6        0.15        2.59      2.17 o 
  -1  -1   6       33.89       32.09      3.61 o 
   0  -1   6      319.23      296.85     18.41 o 
   1  -1   6      407.45      461.71     13.58 o 
   2  -1   6      320.55      353.45     29.24 o 
   4  -1   6       26.35       13.88      9.42 o 
   5  -1   6      143.77      177.73     27.48 o 
   6  -1   6       33.66       32.99     12.32 o 
   7  -1   6        1.49        3.61      4.71 o 
   8  -1   6        6.58        6.16     28.70 o 
 -10   0   6      130.85      194.11     35.31 o 
  -9   0   6      149.55      146.04     28.76 o 
  -8   0   6      143.34      132.02     15.60 o 
  -7   0   6      454.02       91.78    232.80 o 
  -6   0   6        4.30        7.46      4.29 o 
  -5   0   6        0.04       -1.41      7.68 o 
  -4   0   6      428.94      423.19     19.76 o 
  -3   0   6       83.10      108.76      9.86 o 
  -2   0   6      735.29      681.13     37.76 o 
  -1   0   6     1118.13     1103.05     45.01 o 
   0   0   6      260.31      314.48     23.81 o 
   1   0   6     1278.63     1314.10     31.01 o 
   2   0   6      742.91      752.55     20.14 o 
   3   0   6      223.66      261.62     16.86 o 
   4   0   6       16.20        9.45      5.14 o 
   5   0   6      541.66      561.87     31.59 o 
   6   0   6        1.02       -0.32      4.75 o 
   7   0   6        8.37        9.94     10.87 o 
 -10   1   6      178.94      205.42     35.65 o 
  -9   1   6       12.87       46.22     14.91 o 
  -8   1   6       11.38       27.98     11.14 o 
  -7   1   6      188.54      144.14     21.42 o 
  -6   1   6        2.70       12.50     10.30 o 
  -5   1   6      525.04      121.54    246.68 o 
  -4   1   6        0.08        2.09      4.39 o 
  -3   1   6       20.28       21.94      5.61 o 
  -2   1   6     1051.41     1116.69     32.09 o 
  -1   1   6      313.27      310.94     11.76 o 
   0   1   6      157.54      133.98     16.23 o 
   1   1   6       26.04       32.62     10.09 o 
   2   1   6       92.22       83.38      7.06 o 
   3   1   6        0.04       -0.20      2.90 o 
   4   1   6     1079.71     1164.33     53.66 o 
   5   1   6        0.17       -4.06      4.85 o 
   6   1   6      170.95      194.21     20.70 o 
   7   1   6        0.09        9.80      5.55 o 
  -9   2   6       41.64       41.45     16.00 o 
  -8   2   6      159.69      169.99     26.25 o 
  -7   2   6        0.28       17.88     10.36 o 
  -6   2   6        0.06        6.38      8.93 o 
  -5   2   6       48.43       40.07     13.58 o 
  -4   2   6      945.91     1029.23     48.99 o 
  -3   2   6      257.17      166.43    112.74 o 
  -2   2   6       63.03       51.62     10.79 o 
  -1   2   6      221.17      216.08     14.67 o 
   0   2   6       13.90       27.30      4.19 o 
   1   2   6       18.64       20.42      3.62 o 
   2   2   6     1453.57     1543.01     37.93 o 
   3   2   6      707.48      752.30     29.92 o 
   4   2   6       22.94       17.41      6.07 o 
   5   2   6        0.22       -2.29      4.84 o 
   6   2   6       12.91       14.44      6.72 o 
   7   2   6        5.10        4.40      5.20 o 
 -10   3   6       53.69       63.43     18.63 o 
  -9   3   6      121.35      129.02     26.23 o 
  -8   3   6      169.02      203.82     30.15 o 
  -7   3   6      158.80      152.31     26.47 o 
  -6   3   6       73.66       60.42     18.08 o 
  -5   3   6      545.44      553.52     41.67 o 
  -4   3   6        1.20        4.40      5.73 o 
  -3   3   6        3.52       16.13      8.99 o 
  -2   3   6       13.06        9.14      4.32 o 
  -1   3   6        9.13        6.76      3.37 o 
   0   3   6      542.14      497.95     14.33 o 
   1   3   6      146.35      175.81      8.97 o 
   2   3   6      139.12      143.58     12.72 o 
   3   3   6      264.96      271.12     29.00 o 
   4   3   6       29.91       18.57     10.29 o 
   5   3   6      151.94      137.08     22.71 o 
   6   3   6        3.58        7.12      5.67 o 
   7   3   6        0.64       -3.31     12.13 o 
  -9   4   6        2.69       -5.68     12.34 o 
  -8   4   6       99.68       94.97     22.28 o 
  -7   4   6      162.16      149.59     25.95 o 
  -6   4   6     1685.74     1628.22     78.77 o 
  -5   4   6      617.10      598.22     45.97 o 
  -4   4   6     1141.06     1127.97     59.22 o 
  -3   4   6       35.29       22.96     14.44 o 
  -2   4   6      321.70      299.71     18.85 o 
  -1   4   6        4.42        4.49      7.37 o 
   0   4   6       10.45       11.26      3.34 o 
   1   4   6       15.97       10.62      4.88 o 
   2   4   6      205.18      226.03     17.10 o 
   3   4   6      711.42      742.80     32.82 o 
   4   4   6      811.30      853.71     37.85 o 
   5   4   6       55.13       83.57     13.20 o 
   6   4   6       58.64       68.55     13.34 o 
  -9   5   6        2.58        0.99     11.56 o 
  -8   5   6      167.65      148.23     28.81 o 
  -7   5   6      188.39      248.33     35.35 o 
  -6   5   6       86.56       86.26     21.79 o 
  -5   5   6       51.50       57.04     18.27 o 
  -4   5   6     1092.15     1175.61     63.44 o 
  -3   5   6      104.36       99.07     18.41 o 
  -2   5   6      389.96      361.07     32.91 o 
  -1   5   6      103.68       36.28     42.64 o 
   0   5   6        0.18        4.79      2.86 o 
   1   5   6       22.68       26.20      7.10 o 
   2   5   6      408.30      416.00     24.44 o 
   3   5   6       87.56      109.07     13.47 o 
   4   5   6        7.54        6.74      5.35 o 
   5   5   6        0.44      -10.24     10.24 o 
   6   5   6      119.11      137.48     26.83 o 
  -9   6   6        8.02        3.04     11.40 o 
  -8   6   6        6.76       20.53     15.10 o 
  -7   6   6        2.68       11.46     10.17 o 
  -6   6   6       92.51       74.64     20.02 o 
  -5   6   6      160.38      145.65     25.51 o 
  -4   6   6       11.61       14.61     11.68 o 
  -3   6   6        1.94       -0.55     10.56 o 
  -2   6   6      262.76      249.13     20.32 o 
  -1   6   6      259.52      226.95     27.27 o 
   0   6   6      125.77      146.44     11.88 o 
   1   6   6      786.09      769.64     33.95 o 
   2   6   6      461.50      447.14     26.74 o 
   3   6   6       91.52       68.00     11.25 o 
   4   6   6       38.19       31.53     13.18 o 
   5   6   6      128.95      176.13     19.54 o 
  -8   7   6       90.40       88.04     26.07 o 
  -7   7   6       32.18       28.25     15.48 o 
  -6   7   6        0.54       24.42     14.57 o 
  -5   7   6      106.89      110.84     23.78 o 
  -4   7   6       54.11       53.45     16.19 o 
  -3   7   6      584.21      525.03     45.06 o 
  -2   7   6        6.63       16.89     10.41 o 
  -1   7   6       14.86       21.40      9.73 o 
   0   7   6      473.26      506.41     28.80 o 
   1   7   6       29.30       31.82      8.21 o 
   2   7   6       47.37       40.21     11.55 o 
   3   7   6      152.09      194.98     23.59 o 
   4   7   6        1.59        8.02      8.38 o 
  -8   8   6       84.51      170.14     34.63 o 
  -7   8   6        8.52       -5.97     13.05 o 
  -6   8   6       14.93       40.15     18.69 o 
  -5   8   6       40.25       33.69     15.39 o 
  -4   8   6       67.74       57.98     18.02 o 
  -3   8   6       11.50       -4.43      9.54 o 
  -2   8   6      455.27      442.22     41.96 o 
  -1   8   6      177.64      186.12     26.45 o 
   0   8   6       88.75      105.42     14.45 o 
   1   8   6      147.86      136.88     16.37 o 
   2   8   6       97.84      108.97     15.03 o 
   3   8   6      122.60      117.51     16.00 o 
   4   8   6       78.29       83.67     22.05 o 
  -7   9   6       13.86       26.26     15.75 o 
  -6   9   6      127.37      163.10     31.36 o 
  -5   9   6       61.25       28.70     12.73 o 
  -4   9   6        6.27       21.45     11.46 o 
  -3   9   6        7.37        8.95      9.96 o 
  -2   9   6       39.32       15.42     11.63 o 
  -1   9   6        9.09        8.09      9.93 o 
   0   9   6       12.39        6.10      4.92 o 
   1   9   6      180.15      184.07     19.91 o 
   2   9   6       19.10       13.25     11.28 o 
   3   9   6        2.09       22.54     12.24 o 
  -6  10   6       16.35       21.25     14.62 o 
  -5  10   6       18.86        9.98     13.21 o 
  -4  10   6        0.50      -16.76     16.76 o 
  -3  10   6       10.89       40.72     16.12 o 
  -2  10   6       51.65       56.98     18.00 o 
  -1  10   6      123.63      143.87     25.93 o 
   0  10   6       72.93       84.45     14.26 o 
   1  10   6       75.76       76.89     17.17 o 
  -4  11   6        4.53       17.96     14.62 o 
  -3  11   6       28.41       17.89     12.89 o 
  -2  11   6        3.00       -3.20      8.45 o 
  -1  11   6        7.58        7.77      9.08 o 
  -1 -12   7       62.51       90.80     25.87 o 
   0 -12   7       13.12       -2.54     10.42 o 
   1 -12   7       48.99       65.89     19.69 o 
   2 -12   7        1.07       -5.44     10.22 o 
  -3 -11   7       42.02       58.52     19.60 o 
  -2 -11   7      108.12      132.90     29.35 o 
  -1 -11   7        6.11        6.76      9.97 o 
   0 -11   7       15.27        7.96      7.24 o 
   1 -11   7      147.86      109.34     22.21 o 
   2 -11   7      119.19      113.69     25.53 o 
   3 -11   7       14.83       -2.53     12.23 o 
   4 -11   7       66.38       85.82     24.62 o 
  -5 -10   7       14.09        8.80     11.31 o 
  -4 -10   7        3.80      -11.80     11.80 o 
  -3 -10   7       72.14      100.39     25.00 o 
  -2 -10   7      218.39      239.03     36.45 o 
  -1 -10   7       13.82       -2.78      7.72 o 
   0 -10   7       22.13       16.19      7.87 o 
   1 -10   7       14.19        2.41      7.26 o 
   2 -10   7       21.45       14.85     11.36 o 
   3 -10   7      103.31      131.25     26.72 o 
   4 -10   7        1.46       -7.65     10.46 o 
   5 -10   7        0.62        2.20      9.35 o 
  -6  -9   7       21.24       18.89      8.87 o 
  -5  -9   7       83.99       57.18     20.07 o 
  -4  -9   7       92.33       31.37     14.73 o 
  -3  -9   7      379.85      364.08     43.68 o 
  -2  -9   7        0.08        5.70      4.83 o 
  -1  -9   7      126.50      126.64     15.50 o 
   0  -9   7       65.04       77.78     12.59 o 
   1  -9   7      430.28      477.89     39.82 o 
   2  -9   7       11.65       19.12     11.19 o 
   3  -9   7      135.77      104.59     22.50 o 
   4  -9   7       92.17      130.61     26.46 o 
   5  -9   7      302.18      336.36     43.91 o 
   6  -9   7       24.89       15.40     12.68 o 
  -6  -8   7       71.72      109.93     28.00 o 
  -5  -8   7      113.79      105.01     24.93 o 
  -4  -8   7        7.16       -3.80     10.92 o 
  -3  -8   7      206.42      206.89     31.02 o 
  -2  -8   7       18.67       12.98      3.97 o 
  -1  -8   7      525.97      566.44     29.85 o 
   0  -8   7      201.08      204.64     18.60 o 
   1  -8   7       20.88       19.50      7.33 o 
   2  -8   7      124.93      134.24     23.58 o 
   3  -8   7      240.39      240.36     32.84 o 
   4  -8   7       81.83       92.61     22.03 o 
   5  -8   7       86.72       74.68     20.46 o 
   6  -8   7        0.03        6.49     13.77 o 
  -7  -7   7       10.02        7.22      8.65 o 
  -6  -7   7        0.01        3.47      6.46 o 
  -5  -7   7        9.78       34.59     16.15 o 
  -4  -7   7      478.14      521.24     48.30 o 
  -3  -7   7       44.03       42.90      6.93 o 
  -2  -7   7       56.94       53.36      6.04 o 
  -1  -7   7       84.75       92.36     11.56 o 
   0  -7   7        1.56       -3.67      4.65 o 
   1  -7   7      193.50      156.59     23.06 o 
   2  -7   7      183.19      150.47     24.02 o 
   3  -7   7      685.60      703.87     53.95 o 
   4  -7   7        4.95        9.83     12.05 o 
   5  -7   7        0.35       -6.85     11.31 o 
   6  -7   7       18.22       30.83     16.41 o 
   7  -7   7        0.00       -5.57      8.49 o 
  -8  -6   7       53.36       74.62     23.31 o 
  -7  -6   7       21.50       26.83     13.66 o 
  -6  -6   7      173.64      190.53     32.15 o 
  -5  -6   7        0.14        1.00      6.05 o 
  -4  -6   7       86.14       71.39     18.05 o 
  -3  -6   7        9.67       10.43      2.44 o 
  -2  -6   7       34.07       31.86      4.83 o 
  -1  -6   7      221.25      218.66     13.95 o 
   0  -6   7       10.71       10.20      4.21 o 
   1  -6   7      759.40      786.96     33.95 o 
   2  -6   7      325.55      314.75     22.65 o 
   3  -6   7     2505.21     2396.21     96.74 o 
   4  -6   7       35.27       27.86     12.47 o 
   5  -6   7       56.81       53.70     16.60 o 
   6  -6   7       13.39       19.79     13.80 o 
   7  -6   7        1.31        9.61     13.17 o 
  -8  -5   7        2.39       10.17     10.32 o 
  -7  -5   7       12.40       19.33     12.95 o 
  -6  -5   7      248.17      281.63     37.59 o 
  -5  -5   7       92.86       80.32     18.29 o 
  -4  -5   7      560.66      564.01     45.22 o 
  -3  -5   7      160.23      158.96      8.15 o 
  -2  -5   7      306.12      306.62     13.82 o 
  -1  -5   7      216.46      223.20     10.93 o 
   0  -5   7        0.27        1.03      2.95 o 
   1  -5   7       10.09        9.88      3.37 o 
   2  -5   7       35.35       42.80      8.42 o 
   3  -5   7     1700.05     1643.45     51.07 o 
   4  -5   7      541.00      460.71     44.00 o 
   5  -5   7       10.09        4.82      9.77 o 
   6  -5   7        4.25      -10.27     13.28 o 
   7  -5   7        1.78       20.43     18.06 o 
  -9  -4   7       16.14        0.64      7.65 o 
  -8  -4   7       57.43       39.98     15.90 o 
  -7  -4   7      490.77      602.07     56.31 o 
  -6  -4   7      123.07      104.10     22.45 o 
  -5  -4   7        1.04        0.39      6.40 o 
  -4  -4   7       51.85       46.45     13.54 o 
  -3  -4   7        0.00       -0.09      2.05 o 
  -2  -4   7        5.07        2.99      2.08 o 
  -1  -4   7        5.02        1.12      2.15 o 
   0  -4   7      459.51      412.58     18.94 o 
   1  -4   7       14.09       15.68      4.29 o 
   2  -4   7      167.68      184.13     15.99 o 
   3  -4   7        0.62        0.01      4.60 o 
   4  -4   7       38.39       39.47      8.96 o 
   5  -4   7       16.07        9.21      9.47 o 
   6  -4   7      348.57      326.85     41.42 o 
   7  -4   7        1.12        1.78     11.63 o 
  -9  -3   7      273.13      283.41     43.18 o 
  -8  -3   7       47.19       35.19     16.50 o 
  -7  -3   7       90.84       67.01     18.60 o 
  -6  -3   7        6.46       13.10      4.68 o 
  -5  -3   7      150.64      150.15     10.75 o 
  -4  -3   7      118.14      122.75     10.32 o 
  -3  -3   7        0.90        7.37      2.73 o 
  -2  -3   7      536.50      578.43     15.31 o 
  -1  -3   7        0.30        1.62      1.75 o 
   0  -3   7      253.23      235.12     12.42 o 
   1  -3   7       76.12       70.56      7.82 o 
   2  -3   7        9.44        8.45      3.41 o 
   3  -3   7        6.61       -0.46      3.23 o 
   4  -3   7        4.28       10.00     10.79 o 
   5  -3   7      244.97      237.58     34.11 o 
   6  -3   7      110.92      117.71     25.05 o 
   7  -3   7       41.21       59.56     20.80 o 
  -9  -2   7       19.07       36.37     17.30 o 
  -8  -2   7      132.22      137.14     27.90 o 
  -7  -2   7      143.90      154.14     12.57 o 
  -6  -2   7      623.17      656.16     18.01 o 
  -5  -2   7      124.51      126.44      8.00 o 
  -4  -2   7       21.21       16.37      3.69 o 
  -3  -2   7       16.64       15.52      3.77 o 
  -2  -2   7      711.74      733.00     19.16 o 
  -1  -2   7      202.32      189.43      7.83 o 
   0  -2   7      114.56       90.56      7.02 o 
   1  -2   7      254.27      266.63     22.43 o 
   2  -2   7       21.18       18.24      5.09 o 
   3  -2   7      155.57      194.85     27.38 o 
   4  -2   7      272.34      280.75     34.14 o 
   5  -2   7       30.39       17.34     10.75 o 
   6  -2   7       11.28       26.79     14.35 o 
   7  -2   7       71.40       56.47     15.41 o 
  -9  -1   7      155.41      218.82     35.00 o 
  -8  -1   7      133.70      126.25     13.69 o 
  -7  -1   7       80.19       94.85     11.69 o 
  -6  -1   7        2.87        2.82      4.92 o 
  -5  -1   7      139.83      143.60      9.77 o 
  -4  -1   7      152.20      145.40      9.53 o 
  -3  -1   7        0.19        2.54      2.66 o 
  -2  -1   7     1079.58     1190.17     31.35 o 
  -1  -1   7     1019.99      975.25     20.67 o 
   0  -1   7      834.15      826.97     40.83 o 
   1  -1   7     1712.21     1847.60     65.69 o 
   2  -1   7       50.67       74.35     15.25 o 
   4  -1   7        0.03       -8.63      9.74 o 
   5  -1   7       58.85       62.37     11.51 o 
   6  -1   7       47.61       56.73     17.77 o 
   7  -1   7       17.94       10.52     11.09 o 
  -9   0   7      180.28      212.41     33.88 o 
  -8   0   7       43.02       41.26      9.41 o 
  -7   0   7        4.58       11.42      5.18 o 
  -6   0   7      131.86       28.12     66.46 o 
  -5   0   7     1192.62     1205.16     35.13 o 
  -4   0   7       98.41      124.89     11.33 o 
  -3   0   7      217.26      118.10     80.47 o 
  -2   0   7     1152.82     1125.93     29.52 o 
  -1   0   7     2713.32     1752.78   1108.27 o 
   0   0   7      225.39      221.35     21.91 o 
   1   0   7      236.24      246.06     24.42 o 
   2   0   7      107.05      100.78      8.32 o 
   3   0   7      206.88      211.57     26.44 o 
   4   0   7      208.63      241.27     23.99 o 
   5   0   7        0.55       -3.42      5.68 o 
   6   0   7       71.77       71.30     15.30 o 
   7   0   7       17.98       -4.96     25.78 o 
  -9   1   7        5.99       -1.98      6.54 o 
  -8   1   7      170.35      175.73     23.58 o 
  -7   1   7       31.58       22.79      6.88 o 
  -6   1   7      318.29      337.27     30.03 o 
  -5   1   7      508.49      457.52     33.36 o 
  -4   1   7       19.87       10.62      5.39 o 
  -3   1   7        3.68        5.20      6.09 o 
  -2   1   7       53.61       54.47     10.45 o 
  -1   1   7       58.66       55.87      4.91 o 
   0   1   7      752.90      743.47     40.06 o 
   1   1   7     1331.61     1439.82     23.52 o 
   2   1   7       99.40      107.63     12.67 o 
   3   1   7      322.57      334.24     19.57 o 
   4   1   7      249.38      253.80     19.28 o 
   5   1   7      100.40      106.52     14.23 o 
   6   1   7       59.41       51.07     10.75 o 
   7   1   7       25.33       24.38      8.73 o 
  -9   2   7      127.14      112.99     22.20 o 
  -8   2   7       29.03       40.10     14.55 o 
  -7   2   7       12.11       14.82     10.21 o 
  -6   2   7      390.90      410.41     35.43 o 
  -5   2   7       46.51       60.34     10.09 o 
  -4   2   7        2.83       28.50     11.44 o 
  -3   2   7        7.66       14.25      8.40 o 
  -2   2   7      108.76      130.25     19.24 o 
  -1   2   7       43.06       39.54      5.09 o 
   0   2   7      350.04      336.58     27.06 o 
   1   2   7      187.96      217.71     12.30 o 
   2   2   7      959.69      949.55     45.17 o 
   3   2   7      111.00      103.69     12.71 o 
   4   2   7       66.78       73.70     10.87 o 
   5   2   7      222.34      239.93     28.21 o 
   6   2   7       48.89       49.23     11.23 o 
  -9   3   7      383.93      375.25     41.48 o 
  -8   3   7        0.05       13.54     10.34 o 
  -7   3   7      121.66      137.90     23.20 o 
  -6   3   7       37.51       48.52     15.58 o 
  -5   3   7       84.39       73.02     16.95 o 
  -4   3   7     1090.95     1061.64     55.12 o 
  -3   3   7        7.23       13.71     10.66 o 
  -2   3   7       19.35       15.25      4.97 o 
  -1   3   7       22.13       35.21      5.73 o 
   0   3   7        0.03        1.75      3.42 o 
   1   3   7      669.33      660.61     19.18 o 
   2   3   7      229.20      220.54     15.91 o 
   3   3   7      853.14      825.56     37.36 o 
   4   3   7     1499.84     1490.73     49.40 o 
   5   3   7      244.69      307.04     33.57 o 
   6   3   7       40.15       42.05     10.91 o 
  -9   4   7      170.94      156.16     28.67 o 
  -8   4   7       20.82       21.87     14.33 o 
  -7   4   7      145.68      188.03     29.14 o 
  -6   4   7        0.13       -9.79      9.79 o 
  -5   4   7      107.75       66.45     17.53 o 
  -4   4   7      362.12      332.45     32.99 o 
  -3   4   7       13.87        9.48      4.72 o 
  -2   4   7        6.85        3.31      3.58 o 
  -1   4   7       34.17       26.27      8.04 o 
   0   4   7     1758.19     1639.40     33.81 o 
   1   4   7      890.13      863.47     24.73 o 
   2   4   7       61.71       54.50      8.70 o 
   3   4   7      242.15      276.77     20.55 o 
   4   4   7      552.28      551.80     31.36 o 
   5   4   7       43.21       42.95     13.16 o 
   6   4   7      264.60      276.81     39.12 o 
  -9   5   7       42.47       43.18     19.47 o 
  -8   5   7      294.79      266.84     38.01 o 
  -7   5   7       13.81       35.44     15.24 o 
  -6   5   7        0.30        3.46      8.34 o 
  -5   5   7        4.69        3.77      8.34 o 
  -4   5   7      114.26       90.64     19.31 o 
  -3   5   7      248.85      258.36     30.17 o 
  -2   5   7      156.19      155.76     23.29 o 
  -1   5   7        3.20       -1.94      7.35 o 
   0   5   7     1183.68     1076.77     38.69 o 
   1   5   7      233.98      248.75     18.50 o 
   2   5   7      287.33      285.63     20.80 o 
   3   5   7        3.49        8.33      5.01 o 
   4   5   7      113.91      113.64     15.14 o 
   5   5   7        9.34       -0.94      4.49 o 
  -9   6   7      115.09      109.80     27.09 o 
  -8   6   7        0.22       11.67     12.12 o 
  -7   6   7      480.60      429.34     46.73 o 
  -6   6   7      114.76      141.32     25.86 o 
  -5   6   7       18.25       13.28     10.83 o 
  -4   6   7      321.72      294.45     35.20 o 
  -3   6   7       26.91       37.68     16.12 o 
  -2   6   7       77.08       86.60     19.80 o 
  -1   6   7        1.78        7.36      6.26 o 
   0   6   7      601.21      536.04     22.72 o 
   1   6   7        8.90       12.58      5.23 o 
   2   6   7      164.48      162.73     22.13 o 
   3   6   7        0.22        7.33      4.73 o 
   4   6   7       19.35       35.20      8.86 o 
   5   6   7       29.05       41.95     13.81 o 
  -8   7   7        5.22        2.74     11.19 o 
  -7   7   7       18.86       16.62     13.79 o 
  -6   7   7       54.20       77.86     20.71 o 
  -5   7   7       24.25       28.78     12.87 o 
  -4   7   7      476.14      450.56     44.08 o 
  -3   7   7        7.51       14.48     10.57 o 
  -2   7   7      424.08      408.48     39.69 o 
  -1   7   7      490.37      451.89     40.40 o 
   0   7   7      158.45      148.60     15.99 o 
   1   7   7       77.78       77.82     12.18 o 
   2   7   7      141.66      144.06     25.60 o 
   3   7   7       19.79        9.94      5.51 o 
   4   7   7       12.34       18.11      6.61 o 
  -8   8   7       93.61      133.42     33.30 o 
  -7   8   7       37.50       82.69     24.42 o 
  -6   8   7       47.15       90.52     23.67 o 
  -5   8   7       33.39       34.37     15.33 o 
  -4   8   7       12.35        0.57      9.25 o 
  -3   8   7        8.78       29.22     12.86 o 
  -2   8   7      101.83      116.77     23.40 o 
  -1   8   7       63.18       37.30     14.21 o 
   0   8   7        8.58        2.67      8.37 o 
   1   8   7       44.26       31.77     11.66 o 
   2   8   7      164.20      146.51     17.53 o 
   3   8   7        0.25        7.09      5.04 o 
  -7   9   7        1.64      -18.72     18.72 o 
  -6   9   7       25.32       23.45     15.55 o 
  -5   9   7        5.46       -0.46     13.45 o 
  -4   9   7       31.01       10.81     10.53 o 
  -3   9   7       82.06      123.48     25.45 o 
  -2   9   7       30.01       18.30     11.12 o 
  -1   9   7        5.28       20.19     11.80 o 
   0   9   7      176.60      196.20     28.84 o 
   1   9   7       18.97       12.35     11.19 o 
   2   9   7      211.52      236.59     36.04 o 
  -6  10   7       64.50       89.77     24.59 o 
  -5  10   7       15.46       -6.26     13.50 o 
  -4  10   7       44.73       56.80     21.12 o 
  -3  10   7       81.65       69.51     20.43 o 
  -2  10   7       59.43       71.50     20.31 o 
  -1  10   7        0.09       -7.30     10.45 o 
   0  10   7       51.29       54.52     16.68 o 
  -1 -12   8       62.97       35.23     16.61 o 
   0 -12   8       78.19       83.90     23.17 o 
   1 -12   8       17.24       23.66     14.00 o 
  -3 -11   8        2.21       -1.28     10.18 o 
  -2 -11   8        9.17      -11.44     11.44 o 
  -1 -11   8       17.71       29.72     15.02 o 
   0 -11   8       89.88      106.78     16.88 o 
   1 -11   8       47.94       38.11     14.91 o 
   2 -11   8        9.49       23.56     12.95 o 
   3 -11   8        7.80       11.38      8.07 o 
  -4 -10   8       55.30       52.54     19.86 o 
  -3 -10   8        5.91        2.83     11.30 o 
  -2 -10   8       36.59       15.20      9.64 o 
  -1 -10   8       79.90       96.94     22.67 o 
   0 -10   8        1.72       -5.59     27.10 o 
   1 -10   8        4.71      -12.60     12.60 o 
   2 -10   8      235.85      250.13     34.82 o 
   3 -10   8      253.68      304.46     39.63 o 
   4 -10   8      123.36      150.22     29.51 o 
   5 -10   8       25.91       30.53     16.74 o 
  -5  -9   8       37.26        4.04      8.19 o 
  -4  -9   8       14.63       36.53     15.34 o 
  -3  -9   8       17.15       29.37     14.16 o 
  -2  -9   8      381.18      397.14     25.33 o 
  -1  -9   8        0.44       -7.20     11.09 o 
   0  -9   8       73.19       98.23     14.15 o 
   1  -9   8       89.30       69.21     17.84 o 
   2  -9   8       52.55       64.44     17.99 o 
   3  -9   8       15.36       33.71     13.84 o 
   4  -9   8        1.73        3.52      6.52 o 
   5  -9   8       53.14       89.21     25.24 o 
  -6  -8   8       88.92      116.23     26.69 o 
  -5  -8   8        0.47       10.58      9.85 o 
  -4  -8   8      210.94      203.86     32.48 o 
  -3  -8   8       75.94       65.41     18.28 o 
  -2  -8   8      162.04      163.31     15.69 o 
  -1  -8   8      111.08      101.03     13.02 o 
   0  -8   8       10.22       19.79      7.19 o 
   1  -8   8       38.91       35.67     13.40 o 
   2  -8   8      107.05       69.39     18.37 o 
   3  -8   8        4.88       10.66     10.24 o 
   4  -8   8      263.04      240.48     35.67 o 
   5  -8   8        5.24       11.85     10.30 o 
   6  -8   8        2.30       -2.06      8.92 o 
  -7  -7   8       28.87       28.09     16.44 o 
  -6  -7   8      155.15      188.44     33.69 o 
  -5  -7   8        6.66       11.72     11.54 o 
  -4  -7   8       47.45       49.55     16.15 o 
  -3  -7   8       23.00       25.74      3.81 o 
  -2  -7   8      159.68      163.04     10.97 o 
  -1  -7   8        0.14       -1.88      4.73 o 
   0  -7   8       14.07       14.86      5.82 o 
   1  -7   8       65.85       75.82     16.87 o 
   2  -7   8      199.21      163.66     25.14 o 
   3  -7   8       16.68       12.29      8.83 o 
   4  -7   8       53.98       75.70     19.76 o 
   5  -7   8       67.44       57.94     18.74 o 
   6  -7   8       34.78       21.03     15.09 o 
  -8  -6   8        5.94       -0.13      6.70 o 
  -7  -6   8        4.77        7.79      8.22 o 
  -6  -6   8       12.38        8.60      9.66 o 
  -5  -6   8      186.32      186.84     30.16 o 
  -4  -6   8      636.90      691.89     52.49 o 
  -3  -6   8      123.77      134.99      8.51 o 
  -2  -6   8        0.27        1.20      2.44 o 
  -1  -6   8       95.03       95.24      9.57 o 
   0  -6   8       52.93       49.22      6.08 o 
   1  -6   8      418.32      407.43     39.85 o 
   2  -6   8       46.07       37.61      9.35 o 
   3  -6   8        2.25        7.61      8.58 o 
   4  -6   8      626.65      608.36     53.78 o 
   5  -6   8      104.41      106.57     24.68 o 
   6  -6   8        0.39        3.16     10.68 o 
   7  -6   8        8.91       21.27     14.83 o 
  -8  -5   8      135.91      177.50     34.31 o 
  -7  -5   8      250.92      249.26     38.13 o 
  -6  -5   8       32.62       22.54     12.71 o 
  -5  -5   8       36.96       22.82     11.23 o 
  -4  -5   8       60.38       62.17      5.39 o 
  -3  -5   8       14.14       15.99      3.58 o 
  -2  -5   8      196.40      173.10      9.67 o 
  -1  -5   8        9.46        7.71      4.16 o 
   0  -5   8      287.13      281.75     12.94 o 
   1  -5   8        3.44        1.80      3.46 o 
   2  -5   8      179.47      186.70     16.82 o 
   3  -5   8       29.23       17.44      5.78 o 
   4  -5   8       27.47       15.40     10.11 o 
   5  -5   8       22.88       22.61     13.72 o 
   6  -5   8       17.55       46.24     18.52 o 
   7  -5   8        2.95        1.76      7.55 o 
  -8  -4   8      146.43      130.76     28.22 o 
  -7  -4   8        0.29        2.08      7.88 o 
  -6  -4   8       83.61      109.41     23.30 o 
  -5  -4   8        0.02        1.58      5.67 o 
  -4  -4   8      170.23      191.84      8.09 o 
  -3  -4   8        3.83        4.45      2.25 o 
  -2  -4   8        1.18       -1.88      2.12 o 
  -1  -4   8      817.15      800.07     23.15 o 
   0  -4   8      276.20      270.25     13.20 o 
   1  -4   8      356.85      359.12     19.91 o 
   2  -4   8      158.76      155.85     14.36 o 
   3  -4   8      112.77      104.09     12.68 o 
   4  -4   8      105.40      100.01     13.38 o 
   5  -4   8       20.91       19.15     10.15 o 
   6  -4   8        8.07       25.62     15.89 o 
   7  -4   8        8.88        2.95      9.86 o 
  -9  -3   8       10.83        9.62     10.17 o 
  -8  -3   8       30.85       41.70     16.57 o 
  -7  -3   8      215.09      216.77     32.58 o 
  -6  -3   8      403.61      374.23     16.66 o 
  -5  -3   8        4.46       13.39      2.77 o 
  -4  -3   8      220.51      227.02     11.60 o 
  -3  -3   8      145.52      140.49      9.28 o 
  -2  -3   8      141.19      139.24      9.12 o 
  -1  -3   8      132.04      134.60      8.60 o 
   0  -3   8       19.49        9.92      3.56 o 
   1  -3   8      168.42      162.30     13.82 o 
   2  -3   8       17.92       24.25      5.57 o 
   3  -3   8       84.60       85.78     11.08 o 
   4  -3   8       94.23       68.37     19.08 o 
   5  -3   8        4.75       20.58     14.17 o 
   6  -3   8      223.95      319.32     42.68 o 
   7  -3   8        5.67       16.42     15.16 o 
  -9  -2   8      153.09      151.55     30.70 o 
  -8  -2   8      208.96      219.80     34.24 o 
  -7  -2   8      138.60      136.45     12.20 o 
  -6  -2   8      244.57      230.76     11.66 o 
  -5  -2   8       56.54       62.88      6.64 o 
  -4  -2   8       46.61       36.74      6.36 o 
  -3  -2   8       18.78       12.53      3.22 o 
  -2  -2   8      904.27      918.21     27.00 o 
  -1  -2   8      611.55      604.47     19.56 o 
   0  -2   8       74.56       73.16      5.31 o 
   1  -2   8       49.35       48.58      5.07 o 
   2  -2   8      272.81      268.19     26.43 o 
   3  -2   8      260.60      252.22     32.13 o 
   4  -2   8       29.03       42.86     15.45 o 
   5  -2   8       56.27       74.50     20.60 o 
   6  -2   8      358.38      386.91     29.56 o 
   7  -2   8        5.28       14.12      9.51 o 
  -9  -1   8       86.94       85.25     22.18 o 
  -8  -1   8       13.81       17.37     11.06 o 
  -7  -1   8       33.74       36.65      7.57 o 
  -6  -1   8      116.28      115.79     13.01 o 
  -5  -1   8        2.39        1.21      3.26 o 
  -4  -1   8      113.80       96.04     10.20 o 
  -3  -1   8      128.72      103.29      9.81 o 
  -2  -1   8      154.48      147.03     10.23 o 
  -1  -1   8        3.15        4.13      1.56 o 
   0  -1   8      367.85      351.86     20.48 o 
   1  -1   8       14.18        7.09      5.43 o 
   2  -1   8       13.82       14.31      2.89 o 
   3  -1   8      184.81      148.19     15.15 o 
   4  -1   8       37.24       37.53     12.14 o 
   5  -1   8      453.62      491.30     29.96 o 
   6  -1   8       12.45       16.08     11.26 o 
   7  -1   8      115.95      137.02     30.56 o 
  -9   0   8        6.54        3.60     10.77 o 
  -8   0   8       70.43       64.52     20.62 o 
  -7   0   8       54.21       79.34     18.95 o 
  -6   0   8        0.53       10.09      5.29 o 
  -5   0   8       29.36       23.59     11.17 o 
  -4   0   8       18.34       14.52     10.71 o 
  -3   0   8      158.37      171.44     12.74 o 
  -2   0   8      596.19      592.90     35.65 o 
  -1   0   8       40.47       39.19      9.91 o 
   0   0   8      480.09      498.09     34.82 o 
   1   0   8       21.26       13.10      7.04 o 
   2   0   8       49.92       57.32     11.13 o 
   3   0   8      701.45      745.61     27.70 o 
   4   0   8        2.74       19.15      7.45 o 
   5   0   8        0.07        0.90      4.36 o 
   6   0   8       29.44       29.42      9.27 o 
   7   0   8        3.90        0.61      7.93 o 
  -9   1   8      254.06      299.68     31.63 o 
  -8   1   8      204.44      184.48     24.51 o 
  -7   1   8       82.01       84.25     16.70 o 
  -6   1   8      282.31      261.90     19.29 o 
  -5   1   8      532.36      553.00     37.56 o 
  -4   1   8      436.54      445.14     32.66 o 
  -3   1   8       75.21       81.54     10.46 o 
  -2   1   8      788.19      795.33     30.94 o 
  -1   1   8      417.22      430.37     23.04 o 
   0   1   8       26.41       19.73      8.40 o 
   1   1   8      461.00      466.44     35.82 o 
   2   1   8      298.94      324.30     15.26 o 
   3   1   8       16.98       15.04      4.79 o 
   4   1   8      167.08      151.81     15.13 o 
   5   1   8       59.00       61.87     11.52 o 
   6   1   8        8.90        1.19     10.93 o 
  -9   2   8        0.41        6.82      8.43 o 
  -8   2   8        7.39       19.00     11.30 o 
  -7   2   8      484.78      462.12     39.77 o 
  -6   2   8      101.39       87.90     17.13 o 
  -5   2   8     1788.73     1784.46     71.06 o 
  -4   2   8     1760.78     1702.16     67.40 o 
  -3   2   8      590.27      567.24     38.24 o 
  -2   2   8        2.18        1.69      3.15 o 
  -1   2   8       53.37       47.72      5.41 o 
   0   2   8      108.15      103.45     16.92 o 
   1   2   8       74.93       58.24      6.12 o 
   2   2   8       65.85       58.76      7.71 o 
   3   2   8       51.43       57.28      8.61 o 
   4   2   8      484.96      491.83     27.75 o 
   5   2   8      215.51      259.73     28.96 o 
   6   2   8        2.41       12.00     10.60 o 
  -9   3   8      245.84      269.51     35.02 o 
  -8   3   8      103.35       99.65     21.62 o 
  -7   3   8      638.17      697.59     51.60 o 
  -6   3   8        9.77        0.23      9.28 o 
  -5   3   8      111.13      124.70     21.68 o 
  -4   3   8       75.15       97.84     18.56 o 
  -3   3   8      454.05      453.61     30.42 o 
  -2   3   8        2.41        2.17      2.94 o 
  -1   3   8      207.81      235.43     14.12 o 
   0   3   8       63.71       52.33      6.65 o 
   1   3   8       51.07       64.68      8.24 o 
   2   3   8       11.89        9.97      3.72 o 
   3   3   8      245.28      291.28     20.22 o 
   4   3   8        6.27       10.38      4.88 o 
   6   3   8        7.09       -3.70      7.88 o 
  -9   4   8      193.71      154.16     28.76 o 
  -8   4   8        8.61        7.33     10.34 o 
  -7   4   8       54.00       60.79     17.83 o 
  -6   4   8        4.42       -5.78     10.89 o 
  -5   4   8      261.03      266.09     31.73 o 
  -4   4   8     1027.51      948.53     37.91 o 
  -3   4   8      122.25       82.97     22.02 o 
  -2   4   8       59.29       58.61      8.98 o 
  -1   4   8      368.60      337.31     19.09 o 
   0   4   8       12.34       16.19      6.01 o 
   1   4   8        4.09        5.12      4.06 o 
   2   4   8      418.70      429.74     24.08 o 
   3   4   8       77.83      100.66     23.03 o 
   4   4   8       80.45       79.46     12.22 o 
   5   4   8      111.40      131.15     25.37 o 
  -9   5   8       87.16       46.63     19.15 o 
  -8   5   8       27.73       24.24     13.32 o 
  -7   5   8       80.46       87.92     21.61 o 
  -6   5   8       74.77      104.59     22.60 o 
  -5   5   8       44.45       35.40     13.74 o 
  -4   5   8      880.85      859.84     56.16 o 
  -3   5   8       25.93       25.89     11.68 o 
  -2   5   8       13.21       20.77     12.28 o 
  -1   5   8       32.79        3.69     16.66 o 
   0   5   8       21.31        8.16     12.35 o 
   1   5   8      753.14      746.69     26.30 o 
   2   5   8        0.75       -4.35      4.35 o 
   3   5   8        0.22        1.61      3.30 o 
   4   5   8      211.87      205.84     30.15 o 
   5   5   8        0.68       -9.44      9.44 o 
  -8   6   8       38.18       49.32     19.00 o 
  -7   6   8      151.39      172.96     29.81 o 
  -6   6   8        0.80        5.30      8.60 o 
  -5   6   8       24.28       28.76     16.62 o 
  -4   6   8      322.69      279.27     34.07 o 
  -3   6   8      149.11      138.99     23.90 o 
  -2   6   8       81.29       71.89     11.11 o 
  -1   6   8     1507.32     1331.73     69.02 o 
   0   6   8       97.79       84.52     17.87 o 
   1   6   8       40.56       42.44      8.98 o 
   2   6   8       35.47       42.71      9.42 o 
   3   6   8       10.03        3.13      4.56 o 
   4   6   8       50.94       56.98     15.69 o 
  -8   7   8      133.27      153.47     30.37 o 
  -7   7   8       12.94        2.48     10.33 o 
  -6   7   8       59.95       71.12     20.08 o 
  -5   7   8      141.15      130.74     26.10 o 
  -4   7   8       20.52       16.12     12.18 o 
  -3   7   8      158.15      196.62     29.10 o 
  -2   7   8       80.87       97.23     20.40 o 
  -1   7   8       55.60       33.40     12.72 o 
   0   7   8       63.86       40.28     13.26 o 
   1   7   8       47.96       54.47     10.19 o 
   2   7   8       26.56       26.46     12.17 o 
   3   7   8        7.58       25.97     11.38 o 
  -7   8   8       28.81       53.46     22.30 o 
  -6   8   8        0.17       -1.92     11.24 o 
  -5   8   8        0.52       -3.04     12.13 o 
  -4   8   8        8.93       20.41     12.98 o 
  -3   8   8       19.30       35.77     15.03 o 
  -2   8   8        2.07        1.61      9.59 o 
  -1   8   8      260.20      295.75     35.74 o 
   0   8   8      270.22      326.95     36.98 o 
   1   8   8        5.72        1.58      4.37 o 
   2   8   8      137.79      167.55     27.45 o 
  -6   9   8        0.04        5.94     12.57 o 
  -5   9   8       72.17      138.11     28.77 o 
  -4   9   8      167.04      169.68     30.48 o 
  -3   9   8        8.85       14.37     10.99 o 
  -2   9   8       47.81       72.38     19.93 o 
  -1   9   8      100.51       73.36     18.98 o 
   0   9   8        1.52       16.62      9.30 o 
   1   9   8       17.54       -5.60      7.46 o 
  -5  10   8       44.07       44.03     17.91 o 
  -4  10   8       61.30       69.91     19.70 o 
  -3  10   8       79.88      113.87     25.96 o 
  -2  10   8       16.11       26.49     13.39 o 
  -1  10   8       54.04       79.22     20.50 o 
  -2 -11   9      298.79      314.77     43.88 o 
  -1 -11   9       59.75       62.83     18.74 o 
   0 -11   9        1.31       -3.03     20.92 o 
   1 -11   9        1.41      -12.06     12.06 o 
   2 -11   9       48.84       24.49     12.10 o 
   3 -11   9        0.52       -8.85     10.18 o 
  -4 -10   9        0.02        4.81      8.28 o 
  -3 -10   9       56.15       72.65     21.29 o 
  -2 -10   9        6.17       -9.87      9.87 o 
  -1 -10   9       15.48       11.68     10.04 o 
   0 -10   9       80.43       79.61     20.05 o 
   1 -10   9       32.99       12.12      8.83 o 
   2 -10   9       23.39       12.93     11.43 o 
   3 -10   9       68.53       53.30     18.00 o 
   4 -10   9       34.21       29.86     13.41 o 
  -5  -9   9       28.00       35.13     17.13 o 
  -4  -9   9        0.28        7.19      6.42 o 
  -3  -9   9      219.67      291.00     39.49 o 
  -2  -9   9      112.31      105.55     13.59 o 
  -1  -9   9       74.78      107.40     14.38 o 
   0  -9   9       93.44       98.61     14.24 o 
   1  -9   9        6.60       12.11      8.55 o 
   2  -9   9       40.71       19.47     11.30 o 
   3  -9   9       12.98        1.78      7.75 o 
   4  -9   9      118.75      139.81     29.18 o 
   5  -9   9        0.35       12.65     12.75 o 
  -6  -8   9       10.06      -11.11     11.11 o 
  -5  -8   9       84.60      113.74     25.26 o 
  -4  -8   9       30.26       11.88      9.52 o 
  -3  -8   9       19.22       19.04      9.96 o 
  -2  -8   9       55.18       40.11     15.24 o 
  -1  -8   9       73.75       67.05     11.05 o 
   0  -8   9       36.49       31.57      8.17 o 
   1  -8   9       34.66       21.64     11.19 o 
   2  -8   9      107.75       85.16     19.82 o 
   3  -8   9      136.97      107.40     23.57 o 
   4  -8   9      591.69      567.01     55.84 o 
   5  -8   9        4.03       -0.39      7.61 o 
  -7  -7   9        5.93      -13.35     13.35 o 
  -6  -7   9        1.24       11.55     10.02 o 
  -5  -7   9       70.75       77.54     20.19 o 
  -4  -7   9       27.19       24.85     11.20 o 
  -3  -7   9      339.22      357.03     47.92 o 
  -2  -7   9      137.95      128.69     10.34 o 
  -1  -7   9       65.55       54.84      8.75 o 
   0  -7   9      164.94      164.80     16.63 o 
   1  -7   9      114.67       95.48     19.22 o 
   2  -7   9       10.31      -10.72     10.93 o 
   3  -7   9        0.22        5.81     11.25 o 
   4  -7   9      401.91      428.19     47.83 o 
   5  -7   9       26.24       28.10     14.85 o 
   6  -7   9        0.29      -10.66     11.15 o 
  -7  -6   9       13.41       21.81     12.62 o 
  -6  -6   9      127.94      115.74     24.53 o 
  -5  -6   9      138.30      108.85     22.66 o 
  -4  -6   9       72.59       67.66      6.55 o 
  -3  -6   9        1.19        3.63      2.60 o 
  -2  -6   9       23.66       27.77      5.18 o 
  -1  -6   9       59.75       58.96      6.36 o 
   0  -6   9      413.35      431.92     20.31 o 
   1  -6   9       69.58       62.63     14.06 o 
   2  -6   9       16.75       17.40      6.96 o 
   3  -6   9       36.78       96.14     21.58 o 
   4  -6   9      147.54      165.98     29.49 o 
   5  -6   9        0.03       29.43     14.03 o 
   6  -6   9        1.14        1.18      6.73 o 
  -8  -5   9      266.68      279.79     42.98 o 
  -7  -5   9       16.70       12.22      8.77 o 
  -6  -5   9      150.98      133.33     26.64 o 
  -5  -5   9        0.03       -7.65      7.65 o 
  -4  -5   9      565.83      552.36     17.17 o 
  -3  -5   9      376.79      407.41     16.67 o 
  -2  -5   9        9.42       10.10      2.79 o 
  -1  -5   9      444.54      423.84     18.60 o 
   0  -5   9       40.79       29.43      5.14 o 
   1  -5   9       94.86      100.44     14.54 o 
   2  -5   9      119.84      102.95     12.55 o 
   3  -5   9        5.59        1.52      4.43 o 
   4  -5   9       62.06       53.63     17.50 o 
   5  -5   9       13.32       17.28     10.93 o 
   6  -5   9        4.15        9.75      9.43 o 
  -8  -4   9       17.68       16.31     10.87 o 
  -7  -4   9      197.36      229.67     35.12 o 
  -6  -4   9       42.16       63.34     17.76 o 
  -5  -4   9      106.80      108.70      5.94 o 
  -4  -4   9      205.35      218.33      9.87 o 
  -3  -4   9       77.60       62.64      6.86 o 
  -2  -4   9        0.87        1.62      2.41 o 
  -1  -4   9      624.54      616.04     20.62 o 
   0  -4   9       40.20       36.45      8.28 o 
   1  -4   9      225.01      215.02     15.45 o 
   2  -4   9       33.89       22.77      5.84 o 
   3  -4   9       54.83       56.34      9.26 o 
   4  -4   9       78.38       68.07     19.37 o 
   5  -4   9       37.26       39.27     16.76 o 
   6  -4   9      119.97      130.60     28.77 o 
  -9  -3   9       42.86       39.11     13.93 o 
  -8  -3   9      109.33      141.78     28.38 o 
  -7  -3   9      208.75      247.08     35.24 o 
  -6  -3   9       62.20       78.17     16.86 o 
  -5  -3   9       46.98       45.57      5.49 o 
  -4  -3   9        4.51        2.82      2.84 o 
  -3  -3   9       67.29       74.08     11.40 o 
  -2  -3   9       56.06       41.86      6.64 o 
  -1  -3   9      900.46      928.63     24.03 o 
   0  -3   9      801.54      778.80     24.07 o 
   1  -3   9      117.46      110.23     10.74 o 
   2  -3   9      158.72      161.42     13.07 o 
   3  -3   9       23.62       26.81      6.27 o 
   4  -3   9      238.77      258.91     36.03 o 
   5  -3   9       11.51        2.89      8.22 o 
   6  -3   9       68.46       67.49     21.60 o 
  -9  -2   9       17.82        3.32      7.39 o 
  -8  -2   9      296.89      334.15     42.06 o 
  -7  -2   9       91.64       90.52     10.52 o 
  -6  -2   9       54.12       43.16      7.62 o 
  -5  -2   9       31.29       37.64      5.71 o 
  -4  -2   9      629.65      659.12     26.62 o 
  -3  -2   9      125.03      118.70     10.96 o 
  -2  -2   9      307.48      273.92     15.23 o 
  -1  -2   9      297.65      318.89     12.23 o 
   0  -2   9     1078.25     1205.93     57.08 o 
   1  -2   9        3.56       -3.81      7.19 o 
   2  -2   9       19.83       12.17      6.06 o 
   3  -2   9       17.64       12.95      4.29 o 
   4  -2   9        0.36       -0.69      7.68 o 
   5  -2   9       39.35       36.05     12.60 o 
   6  -2   9       13.15       19.81     12.43 o 
  -9  -1   9       12.06       17.16     10.73 o 
  -8  -1   9        1.49       -0.52      5.68 o 
  -7  -1   9       20.58       20.56      6.00 o 
  -6  -1   9       15.97       -2.90      5.86 o 
  -5  -1   9      327.63      357.96     21.61 o 
  -4  -1   9      495.84      483.65     23.20 o 
  -3  -1   9      397.46      396.12     19.29 o 
  -2  -1   9        0.11        1.70      2.95 o 
  -1  -1   9      782.90      776.57     43.65 o 
   0  -1   9       86.23       95.71     16.78 o 
   1  -1   9       54.97       56.55     14.42 o 
   2  -1   9      244.79      263.37     30.68 o 
   3  -1   9       10.99       13.79      4.84 o 
   4  -1   9      100.99      114.12     16.34 o 
   5  -1   9       51.11       79.61     21.27 o 
   6  -1   9       77.40       50.57     18.83 o 
  -9   0   9      126.22      110.95     25.18 o 
  -8   0   9       36.77       59.73     10.66 o 
  -7   0   9        5.40       12.31      5.71 o 
  -6   0   9      138.95      194.03     19.06 o 
  -5   0   9      416.49      427.31     24.02 o 
  -4   0   9      469.30      481.41     20.08 o 
  -3   0   9      474.84      494.73     18.78 o 
  -2   0   9       23.95       26.02      4.16 o 
  -1   0   9      230.63      255.84     25.67 o 
   0   0   9      167.07      146.64     21.01 o 
   1   0   9       80.75       80.65     16.90 o 
   2   0   9      143.21      128.48     21.56 o 
   3   0   9      148.86      161.24     12.36 o 
   4   0   9      125.15      132.76     16.22 o 
   5   0   9       46.47       50.13     17.59 o 
   6   0   9       72.03      115.91     28.31 o 
  -9   1   9       36.85       64.03     19.29 o 
  -8   1   9      340.14      402.59     36.09 o 
  -7   1   9       77.07       97.16     18.45 o 
  -6   1   9       15.02       39.40     11.93 o 
  -5   1   9      171.41      141.20     20.34 o 
  -4   1   9       31.88       17.49      8.73 o 
  -3   1   9      508.34      489.52     35.66 o 
  -2   1   9      532.38      498.24     20.25 o 
  -1   1   9       27.74       13.44      7.96 o 
   0   1   9        2.08       -8.48      9.84 o 
   1   1   9        2.98       13.80      7.38 o 
   2   1   9      293.71      281.81     40.84 o 
   3   1   9        1.12       -2.82      2.82 o 
   4   1   9      191.07      194.85     16.74 o 
   5   1   9      433.72      484.14     51.93 o 
   6   1   9      112.17      112.48     27.16 o 
  -9   2   9       34.71       57.96     17.33 o 
  -8   2   9      247.06      232.55     30.45 o 
  -7   2   9        9.40       28.68     13.31 o 
  -6   2   9       64.77       78.00     17.27 o 
  -5   2   9      195.10      240.13     27.49 o 
  -4   2   9        7.17        6.57      6.03 o 
  -3   2   9        5.00        4.42      7.02 o 
  -2   2   9       10.26       18.57      8.01 o 
  -1   2   9       18.56       19.48      2.79 o 
   0   2   9      329.02      341.49     32.08 o 
   1   2   9     1246.06     1193.41     62.19 o 
   2   2   9      285.27      294.92     15.29 o 
   3   2   9       22.33       10.09     14.49 o 
   4   2   9      246.16      297.76     37.12 o 
  -9   3   9       15.44       10.09      9.08 o 
  -8   3   9      169.46      177.63     28.04 o 
  -7   3   9      353.57      296.24     34.15 o 
  -6   3   9      122.28      118.12     20.97 o 
  -5   3   9        2.23        2.57      8.46 o 
  -4   3   9      110.84      118.73     21.04 o 
  -3   3   9      873.79      820.71     31.46 o 
  -2   3   9      373.20      326.52     17.95 o 
  -1   3   9       46.41       46.89      6.15 o 
   0   3   9      428.14      371.17     25.74 o 
   1   3   9      326.28      288.53     31.64 o 
   2   3   9       25.16       30.04      6.04 o 
   3   3   9       48.29       51.46     11.76 o 
   4   3   9      132.78      183.92     29.33 o 
  -9   4   9       28.84       10.57     12.70 o 
  -8   4   9      159.11      204.99     31.37 o 
  -7   4   9        5.67        0.61      9.54 o 
  -6   4   9      550.70      497.50     44.99 o 
  -5   4   9        0.06        1.45      9.01 o 
  -4   4   9       10.96       23.81     12.64 o 
  -3   4   9      216.40      123.76     80.81 o 
  -2   4   9      328.29      311.69     19.25 o 
  -1   4   9       81.37       75.97      9.12 o 
   0   4   9      157.85      151.81     12.42 o 
   1   4   9      349.25      341.59     19.90 o 
   2   4   9       12.04        7.40      3.77 o 
   3   4   9        0.01       -3.88      5.96 o 
   4   4   9        0.39       -7.11      7.11 o 
   5   4   9       15.15        4.98      7.19 o 
  -8   5   9      279.99      350.15     42.65 o 
  -7   5   9        3.79        1.68     10.04 o 
  -6   5   9       45.33       87.42     23.54 o 
  -5   5   9       46.14       41.33     14.31 o 
  -4   5   9        2.15       -7.34      7.34 o 
  -3   5   9      429.61      479.95     42.71 o 
  -2   5   9      439.35      409.62     24.08 o 
  -1   5   9      291.40       90.24    127.07 o 
   0   5   9      394.26      339.93     34.94 o 
   1   5   9       87.18       88.33     11.47 o 
   2   5   9        0.67       -0.43      4.05 o 
   3   5   9       17.66       20.18      9.44 o 
   4   5   9       18.23       11.80      9.93 o 
  -8   6   9       17.07       28.18     15.40 o 
  -7   6   9       93.21       83.68     21.71 o 
  -6   6   9      110.26      141.28     26.78 o 
  -5   6   9       65.79       95.15     23.65 o 
  -4   6   9       12.37       25.14     13.04 o 
  -3   6   9       13.80       -4.78     10.67 o 
  -2   6   9      122.49      142.45     24.27 o 
  -1   6   9       77.35       45.12     13.48 o 
   0   6   9        1.39       15.98     10.27 o 
   1   6   9        0.88       -1.43      3.40 o 
   2   6   9        0.90       -2.58      6.43 o 
   3   6   9       54.22       64.05     18.09 o 
  -7   7   9       15.60        2.26     10.51 o 
  -6   7   9       17.24       22.22     15.75 o 
  -5   7   9       20.78       32.43     16.25 o 
  -4   7   9       68.34      104.32     22.97 o 
  -3   7   9       12.34       14.02      9.93 o 
  -2   7   9      163.80      185.53     29.01 o 
  -1   7   9      125.79      125.17     23.63 o 
   0   7   9       61.53       58.13     15.54 o 
   1   7   9       70.33       70.04     17.75 o 
   2   7   9        4.53        5.66      7.42 o 
  -7   8   9       16.96       29.74     18.12 o 
  -6   8   9        0.20        6.98     11.26 o 
  -5   8   9       76.38       61.67     19.37 o 
  -4   8   9       61.47       49.80     17.14 o 
  -3   8   9      118.97      120.13     25.16 o 
  -2   8   9      171.25      171.08     28.19 o 
  -1   8   9      190.47      191.73     30.16 o 
   0   8   9       14.90        1.55      5.51 o 
   1   8   9       62.57       70.10     18.69 o 
  -5   9   9        3.14       15.24     12.90 o 
  -4   9   9        3.42       27.55     16.47 o 
  -3   9   9      227.07      271.13     38.23 o 
  -2   9   9       81.77      109.77     23.27 o 
  -1   9   9       33.37       27.00     13.64 o 
   0   9   9        2.75       11.25      9.25 o 
  -2 -11  10        5.11        2.28      7.08 o 
  -1 -11  10      172.91      200.18     34.19 o 
   0 -11  10       11.86       10.74      8.98 o 
   1 -11  10        2.77      -11.09     11.09 o 
  -4 -10  10       85.37       84.47     23.07 o 
  -3 -10  10      189.57      244.80     37.45 o 
  -2 -10  10       28.99       38.62     15.65 o 
  -1 -10  10       54.70       50.57     16.64 o 
   0 -10  10        4.16       -3.74      5.02 o 
   1 -10  10       71.84       64.89     17.80 o 
   2 -10  10        0.12       -0.78      7.74 o 
   3 -10  10       41.06       52.75     18.35 o 
  -5  -9  10      123.80      160.22     32.70 o 
  -4  -9  10        6.76       12.64     10.57 o 
  -3  -9  10       59.66       51.17     17.29 o 
  -2  -9  10       48.67       52.05     15.94 o 
  -1  -9  10      288.09      316.12     25.51 o 
   0  -9  10        0.01       -5.64      5.99 o 
   1  -9  10       21.68        7.52      7.65 o 
   2  -9  10        0.17        5.93      8.62 o 
   3  -9  10       27.92       49.06     18.06 o 
   4  -9  10       39.88       23.44     14.88 o 
  -6  -8  10       10.88       -2.00      7.12 o 
  -5  -8  10        2.00       -7.70      9.00 o 
  -4  -8  10       52.94       45.49     15.75 o 
  -3  -8  10      619.94      619.04     52.71 o 
  -2  -8  10      230.33      240.42     20.12 o 
  -1  -8  10        2.65        1.64      5.38 o 
   0  -8  10      121.72      104.84     14.02 o 
   1  -8  10       16.93       39.50     14.60 o 
   2  -8  10        9.51        2.29      8.24 o 
   3  -8  10       12.04        2.88      6.25 o 
   4  -8  10      124.81      134.60     27.68 o 
   5  -8  10      176.85      168.75     32.94 o 
  -6  -7  10       94.69      134.45     28.09 o 
  -5  -7  10        3.38       -9.77      9.77 o 
  -4  -7  10       22.32       23.57     10.09 o 
  -3  -7  10       12.91       12.73      6.35 o 
  -2  -7  10        1.05        4.35      5.25 o 
  -1  -7  10      243.81      230.18     22.30 o 
   0  -7  10       36.82       40.49      8.90 o 
   1  -7  10      162.08      202.07     29.46 o 
   2  -7  10        1.10      -12.11     12.11 o 
   3  -7  10       39.61       51.95     17.76 o 
   4  -7  10      104.91       75.15     22.08 o 
   5  -7  10        2.83        7.91     13.19 o 
  -7  -6  10       47.67       41.76     15.99 o 
  -6  -6  10       28.72       28.03     13.09 o 
  -5  -6  10        0.64       -4.14      5.70 o 
  -4  -6  10        1.34       -3.29      6.63 o 
  -3  -6  10      137.63      133.32     13.63 o 
  -2  -6  10      120.70      118.05     13.18 o 
  -1  -6  10      141.42      145.14     11.93 o 
   0  -6  10      343.88      319.58     22.07 o 
   1  -6  10      116.39      116.57     13.73 o 
   2  -6  10      213.36      169.35     27.49 o 
   3  -6  10       12.00       20.17     10.11 o 
   4  -6  10      138.51      136.52     27.84 o 
   5  -6  10       83.34      115.20     27.09 o 
  -8  -5  10        0.18      -13.43     13.43 o 
  -7  -5  10        0.50       10.67     10.11 o 
  -6  -5  10      108.41      113.21     24.10 o 
  -5  -5  10      141.56      139.14     24.64 o 
  -4  -5  10       15.39       20.00      6.01 o 
  -3  -5  10       51.72       58.05      6.92 o 
  -2  -5  10      162.62      148.14     11.69 o 
  -1  -5  10        3.39        0.27      2.99 o 
   0  -5  10       95.02       99.95     13.48 o 
   1  -5  10      149.28      150.43     14.22 o 
   2  -5  10       57.18       50.17     15.66 o 
   3  -5  10       12.67       24.68     13.39 o 
   4  -5  10       54.38       45.52     16.01 o 
   5  -5  10        5.73        4.41      8.14 o 
   6  -5  10       30.19       27.70     14.71 o 
  -8  -4  10      194.86      217.61     36.39 o 
  -7  -4  10      155.55      211.22     34.20 o 
  -6  -4  10        6.23        7.68      7.12 o 
  -5  -4  10      286.44      306.05     13.72 o 
  -4  -4  10       93.65       92.69     10.43 o 
  -3  -4  10       89.62       71.77      9.37 o 
  -2  -4  10        4.83        1.38      2.71 o 
  -1  -4  10      336.80      319.45     14.65 o 
   0  -4  10      261.42      246.06     29.90 o 
   1  -4  10      141.88      121.39     12.47 o 
   2  -4  10        2.62        0.61      3.04 o 
   3  -4  10       96.96      126.85     25.01 o 
   4  -4  10       37.14       32.92     15.10 o 
   5  -4  10       60.28       87.79     24.58 o 
   6  -4  10        0.30        1.32      9.27 o 
  -8  -3  10       29.14       31.67     14.01 o 
  -7  -3  10       14.33        9.50      5.89 o 
  -6  -3  10        0.03       -4.18      4.18 o 
  -5  -3  10      444.99      453.39     18.13 o 
  -4  -3  10      124.20      113.96     11.80 o 
  -3  -3  10      127.18      131.40     17.51 o 
  -2  -3  10      116.82      109.82      9.04 o 
  -1  -3  10       42.65       46.60      8.72 o 
   0  -3  10        1.90        4.24      7.49 o 
   1  -3  10       51.15       40.97      7.01 o 
   2  -3  10       18.14       14.03      4.18 o 
   3  -3  10       96.24       69.29     19.04 o 
   4  -3  10        0.02       -4.12      8.78 o 
   5  -3  10        8.19        2.81      9.22 o 
   6  -3  10       72.61       90.33     25.87 o 
  -9  -2  10       55.06       68.84     21.86 o 
  -8  -2  10       19.22       10.00      9.55 o 
  -7  -2  10       86.73       91.73     21.71 o 
  -6  -2  10       58.27       63.93      9.42 o 
  -5  -2  10       40.55        8.23      6.97 o 
  -4  -2  10      631.78      576.11     28.14 o 
  -3  -2  10      131.45      142.00     10.42 o 
  -2  -2  10        1.61       11.68      5.59 o 
  -1  -2  10      357.59      345.30     31.09 o 
   0  -2  10        3.50       -0.11      5.72 o 
   1  -2  10      570.93      570.28     44.83 o 
   2  -2  10       10.41       11.11      6.44 o 
   3  -2  10        7.23       12.42      8.16 o 
   4  -2  10      101.07      113.07     25.90 o 
   5  -2  10        0.07       -3.82      8.25 o 
   6  -2  10       11.07       16.24     11.24 o 
  -9  -1  10       52.11       51.91     17.05 o 
  -8  -1  10      141.88      102.96     22.94 o 
  -7  -1  10       29.40       28.54      6.92 o 
  -6  -1  10       89.00       74.67     10.79 o 
  -5  -1  10      360.00      353.16     40.58 o 
  -4  -1  10      271.67      246.40     17.18 o 
  -3  -1  10      889.79      872.98     28.98 o 
  -2  -1  10       22.79       15.58      3.23 o 
  -1  -1  10     2296.18     2322.75     80.54 o 
   0  -1  10       16.89       12.77     11.01 o 
   1  -1  10       34.98       49.15     14.46 o 
   2  -1  10       25.30       17.63      8.84 o 
   4  -1  10        0.04       -6.37     12.14 o 
   5  -1  10       91.02       65.74     22.20 o 
   6  -1  10        0.56      -13.75     16.26 o 
  -9   0  10       78.93       61.60     19.33 o 
  -8   0  10       13.24       13.30      5.94 o 
  -7   0  10        0.39       -6.21      9.27 o 
  -6   0  10      648.90      604.63     30.56 o 
  -5   0  10      163.99      160.31     15.05 o 
  -4   0  10      943.24      967.95     34.12 o 
  -3   0  10     2417.92     2345.46     47.15 o 
  -2   0  10      305.16      302.63     24.88 o 
  -1   0  10       50.64       61.18     14.68 o 
   0   0  10       45.50       70.06     16.50 o 
   1   0  10      378.33      402.37     37.73 o 
   2   0  10        0.37        1.99      7.70 o 
   3   0  10       23.55       37.61     14.11 o 
   5   0  10      134.96      127.97     27.93 o 
  -9   1  10       24.28       57.48     18.62 o 
  -8   1  10       41.84       44.29     13.05 o 
  -7   1  10      143.12      158.84     23.16 o 
  -6   1  10      206.39      238.59     27.09 o 
  -5   1  10      302.49      265.22     28.46 o 
  -4   1  10        1.57       -9.87      9.87 o 
  -3   1  10       42.85       42.34      6.86 o 
  -2   1  10     1018.81      944.23     15.43 o 
  -1   1  10       24.22       25.56     10.41 o 
   0   1  10      331.90      340.28     33.45 o 
   1   1  10      177.04      164.96     24.54 o 
   2   1  10       32.50       41.44     13.98 o 
   3   1  10       96.48       90.71     21.20 o 
   4   1  10       17.38       13.12     11.07 o 
   5   1  10      162.37      139.92     29.23 o 
  -9   2  10       58.85       53.21     15.54 o 
  -8   2  10       92.50      108.63     20.83 o 
  -7   2  10       19.71       14.43      9.04 o 
  -6   2  10        8.09        6.73      8.87 o 
  -5   2  10        5.34        8.84      8.83 o 
  -4   2  10      447.28      437.75     36.99 o 
  -3   2  10     1009.61      959.58     60.35 o 
  -2   2  10      100.58       89.87      7.90 o 
  -1   2  10      288.98      278.96     30.11 o 
   0   2  10      402.46      348.67     34.43 o 
   1   2  10      153.50      181.79     26.50 o 
   2   2  10      103.04      120.57     22.49 o 
   3   2  10      165.09      146.39     26.18 o 
   4   2  10       43.03       22.39     10.70 o 
  -9   3  10        6.37       17.18     10.22 o 
  -8   3  10      121.59      132.36     24.16 o 
  -7   3  10       11.39        1.70      6.83 o 
  -6   3  10      260.91      282.60     33.32 o 
  -5   3  10       28.82       37.58     12.78 o 
  -4   3  10        1.52       -6.18     10.53 o 
  -3   3  10     1003.00      929.63     48.97 o 
  -2   3  10       18.67       22.55      5.04 o 
  -1   3  10       27.02       28.94      4.15 o 
   0   3  10       76.49       86.56     17.95 o 
   1   3  10       22.56       14.66      7.86 o 
   2   3  10      802.32      808.16     57.75 o 
   3   3  10       44.22       75.80     18.81 o 
   4   3  10       19.36       28.28     13.85 o 
  -8   4  10      119.10      132.94     27.03 o 
  -7   4  10      104.55       84.82     20.69 o 
  -6   4  10       15.23        5.70      6.12 o 
  -5   4  10      223.33      264.94     32.91 o 
  -4   4  10       53.58       19.71     10.67 o 
  -3   4  10      415.09       82.30    166.56 o 
  -2   4  10      203.23      169.67     14.09 o 
  -1   4  10       23.23       41.00     13.45 o 
   0   4  10     1164.28     1118.35     64.22 o 
   1   4  10        5.83        5.89      5.65 o 
   2   4  10        6.33       11.23      8.73 o 
   3   4  10        2.81       -1.93      6.16 o 
   4   4  10        9.30       17.54     10.55 o 
  -8   5  10       31.70       35.92     16.45 o 
  -7   5  10      151.93      145.44     27.72 o 
  -6   5  10       49.21       36.36     15.98 o 
  -5   5  10        2.59       26.05     12.35 o 
  -4   5  10      237.45      216.94     30.63 o 
  -3   5  10      137.89      180.32     27.62 o 
  -2   5  10      327.19      301.94     34.43 o 
  -1   5  10       13.45       18.71      7.88 o 
   0   5  10       16.04       11.74      8.92 o 
   1   5  10        6.46        0.40      7.97 o 
   2   5  10        0.80      -10.42     11.85 o 
   3   5  10        4.29        4.36      5.41 o 
  -8   6  10       23.66       37.12     18.78 o 
  -7   6  10       47.40       53.21     18.42 o 
  -6   6  10       39.38       48.32     17.47 o 
  -5   6  10        0.65       -5.18      7.08 o 
  -4   6  10       21.01       18.78     12.54 o 
  -3   6  10      157.94      197.55     29.76 o 
  -2   6  10      100.25       87.26     20.33 o 
  -1   6  10       62.00       70.08     18.20 o 
   0   6  10      288.45      303.58     36.18 o 
   1   6  10      109.87       79.89     19.75 o 
   2   6  10       15.73       -1.45      7.63 o 
  -7   7  10        7.35       15.08     12.99 o 
  -6   7  10       36.78       70.45     22.31 o 
  -5   7  10        0.01       24.29     14.81 o 
  -4   7  10      170.21      172.16     29.51 o 
  -3   7  10      461.25      414.38     44.45 o 
  -2   7  10       41.80       34.00     12.75 o 
  -1   7  10      146.89      152.53     26.74 o 
   0   7  10      120.80       98.19     21.96 o 
   1   7  10        8.92       -1.08      5.53 o 
  -6   8  10        0.08       11.42     10.42 o 
  -5   8  10        0.04       11.56     11.22 o 
  -4   8  10       68.77       43.43     16.58 o 
  -3   8  10       76.94       77.43     20.34 o 
  -2   8  10       39.59        0.52      8.79 o 
  -1   8  10       68.01       96.38     22.13 o 
   0   8  10       88.68      100.18     22.93 o 
  -4   9  10        0.38       -1.59      9.97 o 
  -3   9  10        0.03        8.02      9.60 o 
  -2   9  10      536.05      713.62     61.76 o 
  -3 -10  11        3.01        8.67      7.05 o 
  -2 -10  11       71.69       51.78     16.96 o 
  -1 -10  11       23.50       19.45     11.98 o 
   0 -10  11       10.18       -2.30      6.67 o 
   1 -10  11       50.02       70.96     19.68 o 
   2 -10  11        3.17       -3.21      8.70 o 
  -4  -9  11       15.64       17.92     12.78 o 
  -3  -9  11       44.33       65.75     18.92 o 
  -2  -9  11      204.32      193.01     30.71 o 
  -1  -9  11       45.51       41.79      9.40 o 
   0  -9  11       30.37       27.38     10.31 o 
   1  -9  11       30.09       -0.32     10.19 o 
   2  -9  11        5.53        7.29      8.52 o 
   3  -9  11        0.61       -7.77     10.89 o 
  -5  -8  11       31.35       18.41      9.41 o 
  -4  -8  11      190.07      192.13     31.39 o 
  -3  -8  11        5.33       -8.72     10.22 o 
  -2  -8  11        5.92        0.32      4.56 o 
  -1  -8  11        0.20       -0.29      5.03 o 
   0  -8  11       28.25       28.36     12.35 o 
   1  -8  11       93.43       79.89     20.09 o 
   2  -8  11        0.20      -11.10     11.10 o 
   3  -8  11        0.02        6.60     10.07 o 
   4  -8  11        0.01       -8.61     10.90 o 
  -6  -7  11        0.50       -9.71      9.71 o 
  -5  -7  11      108.35       88.06     21.16 o 
  -4  -7  11       57.70       79.93     19.66 o 
  -3  -7  11      262.89      269.93     20.31 o 
  -2  -7  11      262.78      264.93     21.15 o 
  -1  -7  11       59.03       72.86     13.04 o 
   0  -7  11      337.02      295.50     34.86 o 
   1  -7  11        3.62        1.96      6.57 o 
   2  -7  11       23.86       30.51     14.39 o 
   3  -7  11        4.98       18.80     11.79 o 
   4  -7  11        4.26       25.47     15.83 o 
  -7  -6  11        3.26       -9.57      9.57 o 
  -6  -6  11      105.75       98.73     23.79 o 
  -5  -6  11        1.72        7.11      6.99 o 
  -4  -6  11       54.27       51.46     13.39 o 
  -3  -6  11       80.86       79.67     10.93 o 
  -2  -6  11      368.93      367.96     23.82 o 
  -1  -6  11       30.50       24.61      6.62 o 
   0  -6  11      236.02      244.64     30.97 o 
   1  -6  11        2.32        3.36      7.69 o 
   2  -6  11       68.84       70.10     19.40 o 
   3  -6  11        2.34        3.47      6.79 o 
   4  -6  11        6.61       19.34     13.40 o 
   5  -6  11        0.24       -1.23      6.68 o 
  -7  -5  11      130.73      157.39     30.65 o 
  -6  -5  11       41.32       43.43     14.84 o 
  -5  -5  11       25.67       19.98      9.28 o 
  -4  -5  11       96.04       92.60     11.37 o 
  -3  -5  11       33.72       32.86      7.49 o 
  -2  -5  11       14.42       15.76      7.05 o 
  -1  -5  11       37.51       35.16      5.56 o 
   0  -5  11      582.42      582.81     47.62 o 
   1  -5  11      481.51      443.66     44.03 o 
   2  -5  11       61.70       71.75     19.04 o 
   3  -5  11       57.94       77.46     21.82 o 
   4  -5  11        0.40       -3.82      6.42 o 
   5  -5  11        0.50        3.81      8.39 o 
  -8  -4  11       14.34       18.36     11.98 o 
  -7  -4  11       79.04       65.91     18.34 o 
  -6  -4  11      343.05      390.09     41.97 o 
  -5  -4  11       36.02       29.16      9.28 o 
  -4  -4  11        1.38        0.98      3.40 o 
  -3  -4  11      266.67      289.62     19.09 o 
  -2  -4  11      130.04      127.12     12.37 o 
  -1  -4  11       75.52       74.93      9.01 o 
   0  -4  11      127.44      127.13     11.27 o 
   1  -4  11      135.00      134.88     25.16 o 
   2  -4  11       13.27        8.12      7.68 o 
   3  -4  11        4.64        4.88      8.78 o 
   4  -4  11       16.67       25.30     15.25 o 
   5  -4  11        1.58        4.49     11.20 o 
  -8  -3  11       23.27       29.07     15.95 o 
  -7  -3  11       19.48       23.59     11.25 o 
  -6  -3  11       66.39       69.75     10.10 o 
  -5  -3  11        2.53        3.00      3.79 o 
  -4  -3  11       32.50       25.67      4.87 o 
  -3  -3  11      558.42      561.82     25.57 o 
  -2  -3  11      265.65      255.63     16.09 o 
  -1  -3  11       15.38       11.96      6.30 o 
   0  -3  11      326.98      385.65     37.05 o 
   1  -3  11       17.65       15.21      9.86 o 
   2  -3  11       26.15       19.06     11.94 o 
   3  -3  11       10.30       30.37     13.65 o 
   4  -3  11      212.94      283.95     41.55 o 
   5  -3  11       81.29       86.72     25.49 o 
  -8  -2  11       71.60       46.51     16.93 o 
  -7  -2  11       38.58       36.71     12.70 o 
  -6  -2  11        8.59        9.18      5.31 o 
  -5  -2  11        0.11       -0.11      4.60 o 
  -4  -2  11      595.48      570.46     26.74 o 
  -3  -2  11      516.74      560.75     29.02 o 
  -2  -2  11      510.49      501.65     19.44 o 
  -1  -2  11       46.84       46.19     13.42 o 
   0  -2  11      103.91      105.37     18.97 o 
   1  -2  11      133.04      133.77     22.95 o 
   2  -2  11        0.18       22.82     12.61 o 
   3  -2  11       16.32       13.68      9.55 o 
   4  -2  11        1.32       -1.62     10.88 o 
   5  -2  11       15.96       29.29     14.22 o 
  -8  -1  11        0.52        0.19      5.60 o 
  -7  -1  11       60.31       46.20      9.18 o 
  -6  -1  11      110.19      125.68     14.14 o 
  -5  -1  11        6.05       23.33      6.58 o 
  -4  -1  11        1.03        1.20      3.06 o 
  -3  -1  11       17.95       15.83      4.60 o 
  -2  -1  11      796.41      713.17     62.14 o 
  -1  -1  11      617.13      695.03     47.10 o 
   0  -1  11      105.21       95.22     19.52 o 
   1  -1  11        3.65        4.83      6.66 o 
   2  -1  11      208.35      219.80     31.46 o 
   4  -1  11        0.90        5.88      7.14 o 
   5  -1  11       60.00      101.15     26.48 o 
  -9   0  11       25.71       34.73     15.52 o 
  -8   0  11       18.46       17.60     15.82 o 
  -7   0  11       60.15       49.75      9.69 o 
  -6   0  11       16.55        4.24      6.18 o 
  -5   0  11      107.89      122.99     13.77 o 
  -4   0  11      732.00      732.10     39.61 o 
  -3   0  11      121.91      122.16     10.59 o 
  -2   0  11        0.41       -4.25      8.13 o 
  -1   0  11        4.13       -5.12      7.37 o 
   0   0  11       41.24       25.35     10.19 o 
   1   0  11       88.94       93.52     20.24 o 
   2   0  11      244.37      225.18     31.74 o 
   3   0  11      127.66      166.52     28.01 o 
   5   0  11      169.25      137.03     30.14 o 
  -9   1  11        0.66       -3.66      7.21 o 
  -8   1  11      107.14      130.42     16.61 o 
  -7   1  11       36.03       33.48      8.32 o 
  -6   1  11       34.68       30.79     10.78 o 
  -5   1  11      217.65      189.93     17.00 o 
  -4   1  11        0.90        2.58      8.87 o 
  -3   1  11        6.13        4.19      3.25 o 
  -2   1  11      460.27      425.78     36.82 o 
  -1   1  11      377.02      375.45     35.97 o 
   0   1  11      103.29       95.41     19.00 o 
   1   1  11      239.40      218.69     29.78 o 
   2   1  11      262.41      248.42     33.17 o 
   3   1  11       24.82       15.18     10.21 o 
  -8   2  11        2.65       11.84      9.14 o 
  -7   2  11       15.09       53.70     15.87 o 
  -6   2  11       62.31       46.11     13.95 o 
  -5   2  11      239.68      269.71     31.14 o 
  -4   2  11        9.69        9.49      8.14 o 
  -3   2  11       47.55       38.00      6.41 o 
  -2   2  11      219.26      223.89     28.15 o 
  -1   2  11      807.55      677.24     48.90 o 
   0   2  11       58.30       49.25     14.06 o 
   1   2  11      170.47      188.42     28.43 o 
   2   2  11      143.81      167.14     27.63 o 
   3   2  11       91.92      120.23     25.12 o 
   4   2  11        0.68        4.87      7.37 o 
  -8   3  11        2.06       -3.59      7.58 o 
  -7   3  11      376.13      462.91     44.82 o 
  -6   3  11        9.33        8.48      8.95 o 
  -5   3  11        0.03        1.33      7.12 o 
  -4   3  11        5.78        4.26      6.62 o 
  -3   3  11       33.08       21.74     10.42 o 
  -2   3  11      230.36      243.13     30.08 o 
  -1   3  11      113.23       99.52     19.85 o 
   0   3  11       54.31       70.10     18.04 o 
   1   3  11      473.00      453.85     43.85 o 
   2   3  11       75.55       83.21     20.44 o 
   3   3  11       60.19       53.82     17.62 o 
   4   3  11       13.23       20.99     12.17 o 
  -8   4  11       19.31       -2.31      8.57 o 
  -7   4  11       44.23       65.34     18.45 o 
  -6   4  11       14.36       23.99     14.14 o 
  -5   4  11      323.98      335.21     37.81 o 
  -4   4  11       61.69       68.04     16.75 o 
  -3   4  11       27.92       15.25      8.39 o 
  -2   4  11       24.41       18.99     10.82 o 
  -1   4  11       45.87       74.24     17.50 o 
   0   4  11        1.07       19.49     11.08 o 
   1   4  11        1.45        4.89      6.95 o 
   2   4  11        0.75       -1.31      7.87 o 
   3   4  11        1.11       -2.75      7.12 o 
  -8   5  11        2.34        3.03      9.72 o 
  -7   5  11      175.45      215.77     33.26 o 
  -6   5  11       81.60       94.75     21.86 o 
  -5   5  11       25.38       34.08     13.75 o 
  -4   5  11       50.07       54.77     16.42 o 
  -3   5  11      188.05      193.52     29.02 o 
  -2   5  11       18.24       23.68     12.21 o 
  -1   5  11       60.01       91.89     19.66 o 
   0   5  11      119.18       98.26     20.80 o 
   1   5  11        1.03       -4.25      8.67 o 
   2   5  11        4.24       11.00     10.65 o 
  -7   6  11        6.35       -5.37      9.93 o 
  -6   6  11       14.14       -8.17      9.90 o 
  -5   6  11        0.23       -7.14     10.64 o 
  -4   6  11      231.04      268.79     35.90 o 
  -3   6  11      257.26      304.73     37.62 o 
  -2   6  11       89.73      102.00     21.94 o 
  -1   6  11      141.44      130.62     24.76 o 
   0   6  11       50.42       39.24     14.30 o 
   1   6  11        4.96       -1.17      7.50 o 
  -6   7  11        1.64       19.84     12.73 o 
  -5   7  11        8.11       15.65     10.40 o 
  -4   7  11       39.96       41.08     16.03 o 
  -3   7  11        6.03        3.41      8.32 o 
  -2   7  11      250.63      337.71     41.03 o 
  -1   7  11      114.50      130.23     26.38 o 
   0   7  11        2.04        2.02      9.14 o 
  -5   8  11       59.02       91.62     25.62 o 
  -4   8  11       49.70      105.03     25.29 o 
  -3   8  11      141.84      171.98     30.70 o 
  -2   8  11        2.40       -8.94      8.94 o 
  -1 -10  12       50.94       33.27     13.31 o 
   0 -10  12        0.72       -2.12      7.22 o 
  -3  -9  12        4.82        4.36      7.17 o 
  -2  -9  12        0.17      -10.18     10.18 o 
  -1  -9  12        2.74        2.06      3.83 o 
   0  -9  12       67.23       57.89     17.47 o 
   1  -9  12        0.25      -14.06     14.06 o 
   2  -9  12       11.98        2.77      7.88 o 
  -5  -8  12       50.15       43.98     16.95 o 
  -4  -8  12       16.71       23.87     10.68 o 
  -3  -8  12       24.81       25.45     11.74 o 
  -2  -8  12      103.03      111.75     14.75 o 
  -1  -8  12      190.90      203.42     20.09 o 
   0  -8  12       18.03       25.83     11.33 o 
   1  -8  12       16.33       -0.33      7.31 o 
   2  -8  12       10.19        2.58      7.49 o 
   3  -8  12       43.25       63.41     20.00 o 
  -6  -7  12       10.28       13.28     13.54 o 
  -5  -7  12       47.93       49.30     15.72 o 
  -4  -7  12      108.60       82.38     19.10 o 
  -3  -7  12        6.93       -0.26      5.79 o 
  -2  -7  12       13.27       15.54      5.93 o 
  -1  -7  12      228.73      225.80     20.00 o 
   0  -7  12        3.12       -0.67      8.45 o 
   1  -7  12      173.56      213.47     32.84 o 
   2  -7  12       16.60       46.09     16.76 o 
   3  -7  12       21.42       41.61     17.38 o 
  -6  -6  12       18.58       39.91     15.34 o 
  -5  -6  12       12.85       -0.86      7.33 o 
  -4  -6  12       87.05       94.72     19.95 o 
  -3  -6  12       18.59       19.70      6.06 o 
  -2  -6  12      204.05      233.76     19.68 o 
  -1  -6  12        4.02        8.23      4.95 o 
   0  -6  12       99.01      119.01     23.20 o 
   1  -6  12       49.27       36.67     13.67 o 
   2  -6  12        3.39        7.20      8.35 o 
   3  -6  12       20.79       22.50     14.72 o 
   4  -6  12       22.70       27.09     14.08 o 
  -7  -5  12       10.19       25.04     10.92 o 
  -6  -5  12       39.06       34.76     13.83 o 
  -5  -5  12       66.59       98.56     20.23 o 
  -4  -5  12      368.89      364.18     44.55 o 
  -3  -5  12       48.93       38.57      8.83 o 
  -2  -5  12       15.34       12.43      5.30 o 
  -1  -5  12        6.40        7.66      4.40 o 
   0  -5  12       29.63       40.65     14.81 o 
   1  -5  12        9.73       18.40     12.38 o 
   2  -5  12       18.06        8.23      9.16 o 
   3  -5  12        2.20       24.27     14.53 o 
   4  -5  12        2.58        2.50     10.58 o 
  -7  -4  12       69.65      107.41     23.88 o 
  -6  -4  12      128.75      140.91     25.62 o 
  -5  -4  12       52.66       47.47      8.43 o 
  -4  -4  12       56.69       60.02      9.63 o 
  -3  -4  12      425.95      450.46     24.46 o 
  -2  -4  12       58.60       66.17     14.76 o 
  -1  -4  12       10.29       -1.30      6.45 o 
   0  -4  12       53.99       53.37     16.93 o 
   1  -4  12        7.66       12.16      9.40 o 
   2  -4  12      259.14      261.17     38.18 o 
   3  -4  12      115.45      126.43     27.71 o 
   4  -4  12       31.29       24.70     12.59 o 
  -8  -3  12       17.31       23.71     12.65 o 
  -7  -3  12      184.77      191.21     31.15 o 
  -6  -3  12       14.06       19.61     10.14 o 
  -5  -3  12       24.65       21.08      6.08 o 
  -4  -3  12      585.45      580.91     27.92 o 
  -3  -3  12       22.83       19.41      6.66 o 
  -2  -3  12      271.55      254.33     15.30 o 
  -1  -3  12       18.50       20.58      9.13 o 
   0  -3  12      480.18      524.13     45.46 o 
   1  -3  12       55.02       58.75     16.40 o 
   2  -3  12       18.20        8.09      8.89 o 
   3  -3  12       70.82       78.50     22.17 o 
   4  -3  12      206.98      265.14     41.75 o 
  -8  -2  12        8.31      195.74     32.28 o 
  -7  -2  12        0.83        3.86      8.85 o 
  -6  -2  12        8.43        5.03      3.88 o 
  -5  -2  12        7.38        1.96      3.52 o 
  -4  -2  12      122.15      123.82     12.94 o 
  -3  -2  12       60.28       59.41     12.67 o 
  -2  -2  12      834.29      599.69    150.86 o 
  -1  -2  12        0.57       -4.26      5.76 o 
   0  -2  12       15.47        2.60      6.76 o 
   1  -2  12      107.98       95.60     20.73 o 
   2  -2  12      326.16      394.87     43.62 o 
   3  -2  12        8.13        1.09     11.39 o 
   4  -2  12       84.67      105.34     27.59 o 
  -8  -1  12       36.62       30.09     13.32 o 
  -7  -1  12       40.72       42.41      9.07 o 
  -6  -1  12       70.21       51.29      9.74 o 
  -5  -1  12      178.91      167.67     17.83 o 
  -4  -1  12       69.57       65.02      9.23 o 
  -3  -1  12        2.17        4.44      4.25 o 
  -2  -1  12        9.36        3.22      6.58 o 
  -1  -1  12      349.00      331.63     34.36 o 
   0  -1  12      139.35      145.80     24.71 o 
   1  -1  12       67.96       60.24     16.77 o 
   2  -1  12        0.71       10.81      8.77 o 
   4  -1  12       47.32       90.01     25.25 o 
  -8   0  12       49.57       53.75     16.43 o 
  -7   0  12        0.93       10.80     17.09 o 
  -6   0  12       16.15       22.30      6.21 o 
  -5   0  12        3.64       -0.89      4.15 o 
  -4   0  12       38.03       41.18     10.37 o 
  -3   0  12      839.32      840.85     24.95 o 
  -2   0  12      470.28      468.85     40.67 o 
  -1   0  12      155.66      154.42     24.30 o 
   0   0  12      124.99      120.44     22.46 o 
   1   0  12       12.75        1.67      5.62 o 
   2   0  12      310.44      343.92     40.95 o 
   3   0  12      123.66      152.36     28.53 o 
  -8   1  12        8.23       16.18      9.20 o 
  -7   1  12        2.88        3.95      4.50 o 
  -6   1  12      156.31      140.35     16.08 o 
  -5   1  12      231.57      229.99     27.01 o 
  -4   1  12       78.19       89.32     10.78 o 
  -3   1  12       27.79       31.76      7.18 o 
  -2   1  12      236.70      221.81     28.32 o 
  -1   1  12       36.21       14.08      7.55 o 
   0   1  12       43.50       46.35     14.36 o 
   1   1  12        2.28       82.00     23.17 o 
   2   1  12        0.18       -5.26      8.80 o 
   3   1  12       99.40       68.23     19.00 o 
  -8   2  12       24.66       39.73     16.05 o 
  -7   2  12      375.15      382.55     39.56 o 
  -6   2  12      102.65       99.13     20.02 o 
  -5   2  12       29.43       20.45      9.90 o 
  -4   2  12       94.88      112.22     21.62 o 
  -3   2  12        6.43        9.77      9.18 o 
  -2   2  12      115.96       95.47     19.39 o 
  -1   2  12      126.75      101.96     20.63 o 
   0   2  12        6.92        3.51      6.80 o 
   1   2  12      534.29      489.29     47.29 o 
   2   2  12       61.45       88.77     22.30 o 
   3   2  12        2.64       -7.18      8.81 o 
  -8   3  12       64.59       43.71     14.66 o 
  -7   3  12        1.08      -10.57     10.57 o 
  -6   3  12       47.28       37.88     14.31 o 
  -5   3  12      220.89      165.86     26.36 o 
  -4   3  12       78.01       92.06     19.48 o 
  -3   3  12      161.14      177.15     27.32 o 
  -2   3  12      156.76      123.79     22.69 o 
  -1   3  12       39.05       48.78     15.17 o 
   0   3  12        1.31        2.60      7.43 o 
   1   3  12        1.50       -7.45      7.45 o 
   2   3  12        1.55       -6.92      7.87 o 
   3   3  12       35.36       38.53     15.75 o 
  -7   4  12        0.07      -10.94     10.94 o 
  -6   4  12      270.46      277.83     36.16 o 
  -5   4  12       60.82       86.69     20.30 o 
  -4   4  12        0.03        4.98      6.75 o 
  -3   4  12       17.71       20.06     11.77 o 
  -2   4  12       83.35      105.90     21.77 o 
  -1   4  12       40.22       43.16     14.98 o 
   0   4  12       45.31       56.22     16.35 o 
   1   4  12      141.79      141.56     26.13 o 
   2   4  12       93.26      102.51     23.11 o 
  -7   5  12      205.24      216.21     34.47 o 
  -6   5  12       75.77       93.62     21.95 o 
  -5   5  12       42.93       64.55     18.11 o 
  -4   5  12       16.96       34.21     12.65 o 
  -3   5  12      142.34      138.23     25.91 o 
  -2   5  12      300.54      282.75     36.62 o 
  -1   5  12       75.23       84.58     19.29 o 
   0   5  12       20.28        4.26      6.98 o 
   1   5  12       21.90       23.21     13.99 o 
  -6   6  12        5.44       23.56     14.08 o 
  -5   6  12       23.96        8.20     10.56 o 
  -4   6  12       29.09        2.44      6.77 o 
  -3   6  12       46.94       46.79     16.51 o 
  -2   6  12      127.79      179.35     30.40 o 
  -1   6  12        0.12       -6.95      8.05 o 
   0   6  12        0.01       31.93     14.61 o 
  -5   7  12       14.12       10.52     10.16 o 
  -4   7  12        6.50       26.93     14.95 o 
  -3   7  12       17.15        3.50      7.52 o 
  -2   7  12        8.55       19.22     13.70 o 
  -1   7  12      212.25      184.83     32.15 o 
   0  -9  13        1.04       -7.30     10.73 o 
  -4  -8  13       59.90       60.81     18.08 o 
  -3  -8  13       24.76       13.12      8.85 o 
  -1  -8  13      112.61      116.76     23.02 o 
   0  -8  13        6.08      -10.93     10.93 o 
   1  -8  13       95.10       73.69     20.31 o 
   2  -8  13       14.73       14.84      9.62 o 
  -5  -7  13        9.42       17.85     10.01 o 
  -4  -7  13       41.79       51.71     15.73 o 
  -3  -7  13       27.28       18.97      8.25 o 
  -2  -7  13        5.70        5.34      4.21 o 
  -1  -7  13        8.06       -1.91      7.09 o 
   0  -7  13        6.01       -7.18      8.36 o 
   1  -7  13      198.53      206.13     33.89 o 
   2  -7  13       20.93       15.89     12.46 o 
  -6  -6  13        0.39       -7.51      8.68 o 
  -5  -6  13       86.21       50.52     15.59 o 
  -4  -6  13        1.99       -2.09      5.37 o 
  -3  -6  13       78.06       94.46     13.07 o 
  -2  -6  13      117.11      130.19     23.83 o 
  -1  -6  13       95.20      122.64     23.64 o 
   0  -6  13       14.96      -10.34     10.34 o 
   1  -6  13        2.86        7.07      8.80 o 
   2  -6  13      111.31      114.70     27.46 o 
   3  -6  13       15.70      -13.50     13.50 o 
  -6  -5  13      149.41      199.24     31.10 o 
  -5  -5  13       93.16      104.89     20.87 o 
  -4  -5  13       20.51       24.12      9.40 o 
  -3  -5  13       93.06      121.30     13.90 o 
  -2  -5  13      104.17      111.42     22.86 o 
  -1  -5  13       89.58       68.74     18.54 o 
   0  -5  13        2.90       -5.61     11.17 o 
   1  -5  13      147.14      158.77     30.37 o 
   2  -5  13       18.96       -3.03     10.16 o 
   3  -5  13        5.61      -12.02     12.02 o 
  -7  -4  13      243.99      292.08     39.21 o 
  -6  -4  13       15.32       24.49     11.35 o 
  -5  -4  13        0.00       12.16      7.70 o 
  -4  -4  13        5.33       -2.53     15.49 o 
  -3  -4  13       44.72       40.73      7.81 o 
  -2  -4  13      246.07      294.78     32.84 o 
  -1  -4  13       16.47        5.90      5.58 o 
   0  -4  13       71.32       96.75     24.71 o 
   1  -4  13      124.79      194.04     34.94 o 
   2  -4  13        4.06       -2.00      9.08 o 
   3  -4  13       91.62      153.43     32.41 o 
  -7  -3  13        0.41      -11.71     11.71 o 
  -6  -3  13        0.14      -10.77     10.77 o 
  -5  -3  13      157.38      189.68     17.10 o 
  -4  -3  13        8.41       21.03      6.04 o 
  -3  -3  13      105.13      126.08     21.15 o 
  -2  -3  13      100.23      115.78     21.13 o 
  -1  -3  13      188.27      208.36     29.05 o 
   0  -3  13        2.51       -1.92      6.50 o 
   2  -3  13       10.24       -0.18      9.76 o 
   3  -3  13       50.17       51.63     19.75 o 
  -7  -2  13       27.59       29.19     12.55 o 
  -6  -2  13      148.58      187.71     17.95 o 
  -5  -2  13      560.58      640.79     31.14 o 
  -4  -2  13        2.43       -3.67      3.67 o 
  -3  -2  13      919.31      924.56     56.63 o 
  -2  -2  13        0.02        0.14      7.64 o 
  -1  -2  13       67.32       49.66     14.49 o 
   0  -2  13        8.14        6.76      9.21 o 
   1  -2  13       73.35       68.38     18.39 o 
   3  -2  13       90.88      104.54     27.03 o 
  -7  -1  13      275.14      289.01     35.75 o 
  -6  -1  13        8.24        2.84      4.65 o 
  -5  -1  13       14.03       14.92      5.25 o 
  -4  -1  13       66.35       65.33     10.31 o 
  -3  -1  13      136.46      151.35     23.32 o 
  -2  -1  13        0.56        0.61      5.39 o 
  -1  -1  13      414.69      465.64     43.41 o 
   0  -1  13      167.67      196.04     29.43 o 
   1  -1  13        0.06       -4.27      7.94 o 
   2  -1  13        4.80        3.51      7.25 o 
  -8   0  13        3.47       18.39     10.95 o 
  -7   0  13        0.01       10.70      6.14 o 
  -6   0  13       47.47       66.83     11.67 o 
  -5   0  13      137.06      134.76     14.20 o 
  -4   0  13      297.56      272.44     31.38 o 
  -3   0  13        0.04       -0.81      6.49 o 
  -2   0  13       89.91       73.75     17.66 o 
  -1   0  13      178.41      195.03     28.49 o 
   0   0  13      157.03      177.78     28.61 o 
   1   0  13      187.14      217.67     32.02 o 
   2   0  13       35.59       47.01     15.71 o 
   3   0  13       55.81       62.21     19.45 o 
  -7   1  13       71.25       72.71     12.39 o 
  -6   1  13      247.88      265.26     22.10 o 
  -5   1  13       27.92       46.47     13.88 o 
  -4   1  13       10.99       35.49     14.29 o 
  -3   1  13        4.60        6.12      8.28 o 
  -2   1  13      143.31      119.38     22.51 o 
  -1   1  13       86.70       94.11     20.10 o 
   0   1  13      104.15       98.37     21.54 o 
   1   1  13      113.53      121.24     24.77 o 
   2   1  13      165.44      172.44     30.61 o 
   3   1  13      219.82      228.77     37.08 o 
  -7   2  13       31.85       40.08      9.63 o 
  -6   2  13       15.54       14.94      8.54 o 
  -5   2  13       48.82       69.62     18.07 o 
  -4   2  13       75.82      103.21     20.86 o 
  -3   2  13       60.25       47.16     15.06 o 
  -2   2  13      156.34      156.59     25.78 o 
  -1   2  13       43.40       44.36     14.99 o 
   0   2  13       63.45       44.78     13.67 o 
   1   2  13       44.49       47.25     16.49 o 
   2   2  13       45.39       42.60     15.16 o 
  -7   3  13       11.31        5.16      7.32 o 
  -6   3  13      521.70      685.72     56.02 o 
  -5   3  13      106.82      111.97     23.05 o 
  -4   3  13       27.56       27.89     12.48 o 
  -3   3  13       10.12       -1.26      6.04 o 
  -2   3  13        1.52        3.94      7.84 o 
  -1   3  13        0.18       -6.04      8.53 o 
   0   3  13       28.21       42.71     16.36 o 
   1   3  13      162.19      209.41     33.51 o 
   2   3  13       52.92       48.96     16.66 o 
  -7   4  13      304.45      337.82     41.96 o 
  -6   4  13       33.21       32.60     12.25 o 
  -5   4  13       19.25       18.86     10.35 o 
  -4   4  13        4.63        5.08      6.85 o 
  -3   4  13      135.94      124.04     24.18 o 
  -2   4  13       60.48       89.32     20.70 o 
  -1   4  13       30.96       27.86     12.96 o 
   0   4  13       10.46       33.80     13.20 o 
   1   4  13        8.84        9.82      9.65 o 
  -6   5  13       17.51       35.90     15.20 o 
  -5   5  13       43.38       34.97     14.49 o 
  -4   5  13       32.38       47.57     17.38 o 
  -3   5  13       12.15       16.77     11.60 o 
  -2   5  13       79.38      122.99     25.60 o 
  -1   5  13       58.10       34.90     13.89 o 
   0   5  13        0.32        0.76      7.98 o 
  -5   6  13      128.96      118.00     25.26 o 
  -4   6  13       99.11      117.69     25.55 o 
  -3   6  13      107.21      126.60     26.73 o 
  -2   6  13      105.20      126.55     26.83 o 
  -1  -8  14        0.15       10.71     11.74 o 
   0  -8  14       22.09       42.88     16.84 o 
  -2  -7  14        4.06       -9.14      9.14 o 
  -1  -7  14        9.45       25.55     13.30 o 
   0  -7  14       18.73       18.72     11.13 o 
   1  -7  14       15.25        7.86     12.53 o 
  -2  -6  14      198.58      281.93     36.39 o 
  -1  -6  14       31.27       31.23     13.70 o 
   0  -6  14        0.51        2.75     10.21 o 
   1  -6  14      187.07      234.32     38.13 o 
   2  -6  14        2.70       -4.62      8.73 o 
  -3  -5  14      200.63      205.83     30.40 o 
  -2  -5  14        8.83       12.63     11.85 o 
  -1  -5  14       27.66       29.37     14.78 o 
   0  -5  14        1.98       -6.02     12.10 o 
   1  -5  14       88.81      101.44     27.61 o 
   2  -5  14       12.29       34.29     16.57 o 
  -4  -4  14        1.50       -5.75      7.55 o 
  -3  -4  14        4.57        1.24      4.84 o 
  -2  -4  14        0.04       -4.06      5.32 o 
  -1  -4  14       18.82       11.58      8.67 o 
   0  -4  14        6.74       -7.93     10.60 o 
   1  -4  14        5.34        5.59      9.61 o 
   2  -4  14        0.01       27.00     17.68 o 
  -5  -3  14       22.65       10.95      6.72 o 
  -4  -3  14      133.95      119.18     21.19 o 
  -3  -3  14        5.52       -0.98      4.82 o 
  -2  -3  14        6.93       25.79     11.39 o 
  -1  -3  14       23.46       10.93      8.54 o 
   0  -3  14        4.28       -6.26     10.17 o 
   2  -3  14       55.31       78.54     26.00 o 
  -6  -2  14       59.25       75.10     16.03 o 
  -5  -2  14      134.02      149.69     23.53 o 
  -4  -2  14       46.23       63.52     16.17 o 
  -3  -2  14        0.96       -8.02      8.02 o 
  -2  -2  14      129.61      198.35     28.93 o 
  -1  -2  14      265.53      279.45     35.75 o 
   0  -2  14       53.13       81.36     20.45 o 
   1  -2  14       24.55       32.73     13.79 o 
  -6  -1  14        0.35        5.21      6.66 o 
  -5  -1  14      172.66      185.09     26.42 o 
  -4  -1  14      146.86      164.79     25.65 o 
  -3  -1  14       72.04       98.47     21.63 o 
  -2  -1  14        9.43       11.10      7.32 o 
  -1  -1  14       18.91       11.38      9.73 o 
   0  -1  14        2.55       -6.42      7.41 o 
   1  -1  14        0.55       14.07     10.81 o 
   2  -1  14       57.83       73.45     21.08 o 
  -7   0  14        6.64       19.29      9.66 o 
  -6   0  14      277.77      221.50     29.31 o 
  -5   0  14      164.07      155.76     25.17 o 
  -4   0  14        0.42       -0.27      7.08 o 
  -3   0  14       15.91       20.55      9.86 o 
  -2   0  14       33.54       11.77      7.36 o 
  -1   0  14      133.61      131.81     25.66 o 
   0   0  14       65.20       89.25     22.21 o 
   1   0  14        8.79       49.91     19.65 o 
   2   0  14       91.42      110.78     25.73 o 
  -7   1  14      103.56       98.69     20.60 o 
  -6   1  14        1.51        2.07      6.62 o 
  -5   1  14       43.47       51.41     15.56 o 
  -4   1  14      105.20       99.23     20.12 o 
  -3   1  14       79.35       96.55     21.67 o 
  -2   1  14      171.01      222.95     32.26 o 
  -1   1  14      197.27      219.20     32.17 o 
   0   1  14       59.05       71.17     20.25 o 
   1   1  14        0.88       12.43      8.83 o 
   2   1  14       79.17      108.70     25.72 o 
  -6   2  14       22.78       24.51     12.61 o 
  -5   2  14      110.37       89.23     20.77 o 
  -4   2  14       17.08       43.22     14.82 o 
  -3   2  14       10.79        6.49      6.99 o 
  -2   2  14        0.10       -4.57      7.41 o 
  -1   2  14       39.82       76.23     20.41 o 
   0   2  14       29.25       25.67     10.99 o 
   1   2  14       90.35      137.42     27.79 o 
  -6   3  14      236.61      308.18     39.18 o 
  -5   3  14       34.58       55.02     16.84 o 
  -4   3  14        4.35        2.50      7.85 o 
  -3   3  14       14.97       18.77     11.27 o 
  -2   3  14       12.39       17.12     11.12 o 
  -1   3  14      169.34      163.91     29.06 o 
   0   3  14       84.55      111.47     24.42 o 
  -5   4  14        0.02       -2.67      6.75 o 
  -4   4  14       24.36       31.52     14.41 o 
  -3   4  14        0.21       20.73     13.15 o 
  -2   4  14        3.33       12.46     11.13 o 
  -1   4  14       77.74      113.83     26.23 o 
  -4   5  14       31.71       34.85     14.68 o 
  -3   5  14       26.44       28.18     12.71 o 
  -2   5  14       42.76       52.03     18.69 o 
  -2  -6  15        0.36       -9.35      9.35 o 
  -1  -6  15       89.52      102.64     25.67 o 
   0  -6  15       21.89       34.38     15.43 o 
  -3  -5  15        6.21       11.64     10.91 o 
  -2  -5  15       88.98      126.90     28.53 o 
  -1  -5  15      140.90      189.87     34.12 o 
   0  -5  15       52.34       50.23     20.13 o 
   1  -5  15       27.99       39.04     20.78 o 
  -4  -4  15      297.98      320.76     35.29 o 
  -3  -4  15       26.04       43.64     14.14 o 
  -2  -4  15      197.53      230.54     32.60 o 
  -1  -4  15       50.69       52.48     20.98 o 
   0  -4  15        0.32       -7.39     16.11 o 
   1  -4  15       34.38       45.40     21.88 o 
  -5  -3  15        0.05        4.83      5.88 o 
  -4  -3  15        2.13       20.68     11.14 o 
  -3  -3  15        0.02       -1.11      6.74 o 
  -2  -3  15       78.77      126.29     25.11 o 
  -1  -3  15       36.58       46.82     16.22 o 
   0  -3  15      266.26      326.85     42.11 o 
   1  -3  15       50.74       19.18     12.22 o 
  -5  -2  15       15.07       33.45     11.77 o 
  -4  -2  15      209.71      215.15     30.32 o 
  -3  -2  15       56.99       35.80     13.75 o 
  -2  -2  15      132.90      149.37     27.23 o 
  -1  -2  15       92.93       74.81     20.26 o 
   0  -2  15       10.47       29.51     13.61 o 
   1  -2  15       19.47       23.76     11.13 o 
  -6  -1  15       52.09       64.11     16.43 o 
  -5  -1  15      131.35      164.47     26.08 o 
  -4  -1  15       23.90       41.82     13.77 o 
  -3  -1  15        0.27       -9.77      9.77 o 
  -2  -1  15       29.65       47.33     14.95 o 
  -1  -1  15      228.48      208.80     32.77 o 
   0  -1  15        8.30       16.61     10.59 o 
   1  -1  15      120.31      178.11     32.31 o 
  -6   0  15        9.50       20.83      9.74 o 
  -5   0  15       48.26       56.90     16.59 o 
  -4   0  15        2.39        7.68      8.35 o 
  -3   0  15       40.64       34.64     13.46 o 
  -2   0  15       36.90       42.95     15.47 o 
  -1   0  15       11.41        8.18     11.85 o 
   0   0  15      160.80      194.49     32.72 o 
   1   0  15       50.12       56.43     18.26 o 
  -6   1  15        0.06        3.31      6.96 o 
  -5   1  15      354.99      403.89     43.27 o 
  -4   1  15       10.72       -0.04      6.62 o 
  -3   1  15       14.01       12.24      9.94 o 
  -2   1  15        0.01        5.46      9.00 o 
  -1   1  15        2.06       -5.85      9.61 o 
   0   1  15        6.08        4.89      6.63 o 
  -5   2  15        0.07        8.77      9.33 o 
  -4   2  15       51.34       89.27     21.12 o 
  -3   2  15        0.96        0.38      7.10 o 
  -2   2  15       75.53      108.09     24.05 o 
  -1   2  15        2.00      -12.86     12.86 o 
  -4   3  15       71.29       59.64     17.92 o 
  -3   3  15       10.71        7.96     10.03 o 
  -2   3  15        0.73       -6.50      9.39 o 
  -3  -4  16       20.21       26.01     11.39 o 
  -2  -4  16       87.52       93.22     22.22 o 
  -1  -4  16       16.25       44.69     20.03 o 
  -4  -3  16       93.29      151.33     28.38 o 
  -3  -3  16        9.09       -4.73      8.11 o 
  -2  -3  16        0.25        8.58      9.31 o 
  -1  -3  16        2.57        5.02      8.17 o 
  -4  -2  16       77.79      103.51     22.26 o 
  -3  -2  16       41.41       24.92     13.03 o 
  -2  -2  16       35.76       46.37     16.01 o 
  -1  -2  16       11.15       18.56     11.14 o 
  -4  -1  16        1.38        4.38      8.64 o 
  -3  -1  16      116.48      134.30     26.89 o 
  -2  -1  16       26.87       45.58     15.13 o 
  -1  -1  16       57.20       73.15     20.96 o 
  -4   0  16       34.49       30.30     12.90 o 
  -3   0  16       23.75       42.84     15.99 o 
  -2   0  16       10.26       22.14     15.25 o 
  -3   1  16        0.10       -9.17      9.92 o 
                                                 
